# Supplementary material for: 4-[(E)-(4-Hy­droxy­benzyl­idene)amino]-3-methyl-1H-1,2,4-triazole-5(4H)-thione
Source: Acta Crystallogr Sect E Struct Rep Online. 2014 May 31;70(Pt 6):o733–4. doi: 10.1107/S1600536814012215 (PMC4051099; doi:10.1107/S1600536814012215)
Supplement: Supplementary file 1 [file e-70-0o733-sup1.cif]

##############################################################################
#                                                                            #
# This CIF contains the data in a paper accepted for publication in          #
# Acta Crystallographica Section E. It conforms to the requirements of       #
# Notes for Authors for Acta Crystallographica Section E, and has been       #
# peer reviewed under the auspices of the IUCr Commission on Journals.       #
#                                                                            #
# Full details of the Crystallographic Information File format               #
# are given in the paper "The Crystallographic Information File (CIF):       #
# a New Standard Archive File for Crystallography" by S. R. Hall, F. H.      #
# Allen and I. D. Brown [Acta Cryst. (1991), A47, 655-685].                  #
#                                                                            #
# The current version of the core CIF dictionary is obtainable from          #
# ftp://ftp.iucr.org/pub/cif_core.dic.                                       #
#                                                                            #
# Software is freely available for graphical display of the structure(s)     #
# in this CIF. For information consult the CIF software page                 #
# http://www.iucr.org/resources/cif/software.                                #
#                                                                            #
# This file may be used for bona fide research purposes within the           #
# scientific community so long as proper attribution is given to the journal # 
# article from which it was obtained.                                        #
#                                                                            #
##############################################################################
data_I
_database_code_depnum_ccdc_archive 'CCDC 1005409'
_audit_creation_method
;
  Olex2 1.2
  (compiled Apr 23 2013 17:54:37, GUI svn.r4466)
;
_journal_date_recd_electronic     2014-05-26
_journal_date_accepted     2014-05-27
_journal_name_full     'Acta Crystallographica, Section E'
_journal_year     2014
_journal_volume     70
_journal_issue      6
_journal_page_first     o733
_journal_page_last     o734
_journal_paper_category     QO
_journal_paper_doi     10.1107/S1600536814012215
_journal_coeditor_code     SJ5405
_publ_contact_author_name     'Jasinski, Jerry P.'
_publ_contact_author_address
;
Department of Chemistry
Keene State College
229 Main Street
Keene, New Hampshire 03435, USA
;
_publ_contact_author_email     jjasinski@keene.edu
_publ_contact_author_fax     ?
_publ_contact_author_phone     '603 358-2563'
_publ_section_title
;\
4-[(<i>E</i>)-(4-Hydroxybenzylidene)amino]-3-methyl-1<i>H</i>-1,2,4-triazole-\
5(4<i>H</i>)-thione
;
loop_
    _publ_author_name
    _publ_author_address
    'Sarojini, Balladka K.'
;
Department of Studies in Chemistry
Industrial Chemistry Division
Mangalore University
Mangalagangotri 574 199, D.K., Mangalore, India
Department of Chemistry
P. A. College of Engineering
Nadupadavu 574 153, D.K., Mangalore, India
;
    'Manjula, Padmanabha S.'
;
Department of Chemistry
P. A. College of Engineering
Nadupadavu 574 153, D.K., Mangalore, India
;
    'Narayana, B.'
;
Department of Chemistry
Mangalore University
Mangalagangotri 574 199, D.K., India
;
    'Jasinski, Jerry P.'
;
Department of Chemistry
Keene State College
229 Main Street
Keene, NH 03435-2001, USA
;
_chemical_name_systematic
;\
4-[(<i>E</i>)-(4-Hydroxybenzylidene)amino]-3-methyl-1<i>H</i>-\
1,2,4-triazole-5(4<i>H</i>)-thione
;
_chemical_name_common
;
;
_chemical_formula_moiety     'C10 H10 N4 O S'
_chemical_formula_sum     'C10 H10 N4 O S'
_chemical_formula_iupac     'C10 H10 N4 O S'
_chemical_formula_weight     234.28
_chemical_melting_point     ?
_shelx_space_group_comment
;
The symmetry employed for this shelxl refinement is uniquely defined
by the following loop, which should always be used as a source of
symmetry information in preference to the above space-group names.
They are only intended as comments.
;
_space_group_crystal_system     triclinic
_space_group_name_H-M_alt     'P -1'
_space_group_name_Hall     '-P 1'
loop_
    _space_group_symop_operation_xyz
    'x, y, z'
    '-x, -y, -z'
_cell_length_a     5.7677(5)
_cell_length_b     7.7233(8)
_cell_length_c     12.7269(12)
_cell_angle_alpha     84.104(8)
_cell_angle_beta     77.719(8)
_cell_angle_gamma     73.358(9)
_cell_volume     530.23(9)
_cell_formula_units_Z     2
_cell_measurement_reflns_used     1294
_cell_measurement_theta_min     5.9780
_cell_measurement_theta_max     71.1260
_cell_measurement_temperature     173(2)
_exptl_crystal_description     prism
_exptl_crystal_colour     colourless
_exptl_crystal_size_max     0.28
_exptl_crystal_size_mid     0.16
_exptl_crystal_size_min     0.12
_exptl_crystal_density_diffrn     1.467
_exptl_crystal_density_meas     ?
_exptl_crystal_density_method     ?
_exptl_crystal_F_000     244
_exptl_absorpt_coefficient_mu     2.592
_exptl_absorpt_correction_type     multi-scan
_exptl_absorpt_process_details
;
(CrysAlis PRO and CrysAlis RED; Agilent, 2012)
;
_shelx_estimated_absorpt_T_min     ?
_shelx_estimated_absorpt_T_max     ?
_exptl_absorpt_correction_T_min     0.72306
_exptl_absorpt_correction_T_max     1.00000
_exptl_special_details     ?
_diffrn_ambient_temperature     173(2)
_diffrn_radiation_type     CuK\a
_diffrn_radiation_wavelength     1.54184
_diffrn_radiation_monochromator     graphite
_diffrn_measurement_device_type     'Agilent Eos Gemini'
_diffrn_measurement_device     'four-circle diffractometer'
_diffrn_measurement_method     '\w scans'
_diffrn_detector_area_resol_mean     16.0416
_diffrn_reflns_number     3082
_diffrn_reflns_av_R_equivalents     0.0297
_diffrn_reflns_theta_min     3.558
_diffrn_reflns_theta_max     71.332
_diffrn_reflns_theta_full     67.684
_diffrn_measured_fraction_theta_max     0.964
_diffrn_measured_fraction_theta_full     0.994
_diffrn_reflns_limit_h_min     -6
_diffrn_reflns_limit_h_max     7
_diffrn_reflns_limit_k_min     -8
_diffrn_reflns_limit_k_max     9
_diffrn_reflns_limit_l_min     -11
_diffrn_reflns_limit_l_max     15
_refine_special_details     ?
_reflns_number_total     1987
_reflns_number_gt     1658
_reflns_threshold_expression     I>2\s(I)
_refine_ls_structure_factor_coef     Fsqd
_refine_ls_matrix_type     full
_refine_ls_R_factor_all     0.0630
_refine_ls_R_factor_gt     0.0540
_refine_ls_wR_factor_gt     0.1407
_refine_ls_wR_factor_ref     0.1511
_refine_ls_goodness_of_fit_ref     1.048
_refine_ls_restrained_S_all     1.048
_refine_ls_number_reflns     1987
_refine_ls_number_parameters     147
_refine_ls_number_restraints     0
_refine_ls_hydrogen_treatment     constr
_refine_ls_weighting_scheme     calc
_refine_ls_weighting_details
;
 w=1/[\s^2^(Fo^2^)+(0.0895P)^2^+0.0331P]
 where P=(Fo^2^+2Fc^2^)/3
;
_atom_sites_solution_hydrogens     geom
_atom_sites_solution_primary     direct
_atom_sites_solution_secondary     ?
_refine_ls_shift/su_max     0.001
_refine_ls_shift/su_mean     0.000
_refine_diff_density_max     0.622
_refine_diff_density_min     -0.398
_refine_ls_extinction_method     none
_refine_ls_extinction_coef     .
loop_
    _atom_type_symbol
    _atom_type_description
    _atom_type_scat_dispersion_real
    _atom_type_scat_dispersion_imag
    _atom_type_scat_source
    'C' 'C' 0.0181 0.0091
                         'International Tables Vol C Tables 4.2.6.8 and 6.1.1.4'
    'H' 'H' 0.0000 0.0000
                         'International Tables Vol C Tables 4.2.6.8 and 6.1.1.4'
    'N' 'N' 0.0311 0.0180
                         'International Tables Vol C Tables 4.2.6.8 and 6.1.1.4'
    'O' 'O' 0.0492 0.0322
                         'International Tables Vol C Tables 4.2.6.8 and 6.1.1.4'
    'S' 'S' 0.3331 0.5567
                         'International Tables Vol C Tables 4.2.6.8 and 6.1.1.4'
_computing_data_collection     'CrysAlis PRO (Agilent, 2012)'
_computing_cell_refinement     'CrysAlis PRO (Agilent, 2012)'
_computing_data_reduction     'CrysAlis RED (Agilent, 2012)'
_computing_structure_solution
;
SUPERFLIP (Palatinus <i>et al.</i>, 2012)
;
_computing_structure_refinement     'SHELXL2012 (Sheldrick, 2008)'
_computing_molecular_graphics     'OLEX2 (Dolomanov <i>et al.</i>, 2009)'
_computing_publication_material     'OLEX2 (Dolomanov <i>et al.</i>, 2009)'
loop_
    _atom_site_type_symbol
    _atom_site_label
    _atom_site_fract_x
    _atom_site_fract_y
    _atom_site_fract_z
    _atom_site_U_iso_or_equiv
    _atom_site_adp_type
    _atom_site_calc_flag
    _atom_site_occupancy
    _atom_site_disorder_assembly
    _atom_site_disorder_group
    S S1 1.11567(12) 0.19885(9) 0.52135(5) 0.0379(3) Uani d 1 . .
    O O1 -0.1143(3) 0.9783(3) 0.86418(16) 0.0377(5) Uani d 1 . .
    H H1 -0.2048 1.0077 0.8180 0.057 Uiso calc 1 . .
    N N1 0.9248(4) 0.4001(3) 0.76560(17) 0.0283(5) Uani d 1 . .
    N N2 1.1501(4) 0.2819(3) 0.72431(16) 0.0256(4) Uani d 1 . .
    N N3 1.5264(4) 0.1215(3) 0.73740(18) 0.0307(5) Uani d 1 . .
    N N4 1.4752(4) 0.1066(3) 0.63900(17) 0.0300(5) Uani d 1 . .
    H H4 1.5835 0.0420 0.5881 0.036 Uiso calc 1 . .
    C C1 1.2477(4) 0.1981(3) 0.6267(2) 0.0265(5) Uani d 1 . .
    C C2 1.3255(4) 0.2280(3) 0.7878(2) 0.0287(5) Uani d 1 . .
    C C3 0.7774(5) 0.4764(3) 0.7032(2) 0.0318(6) Uani d 1 . .
    H H3 0.8179 0.4491 0.6293 0.038 Uiso calc 1 . .
    C C4 0.5459(4) 0.6061(3) 0.7454(2) 0.0276(5) Uani d 1 . .
    C C5 0.3644(5) 0.6680(4) 0.6829(2) 0.0322(6) Uani d 1 . .
    H H5 0.3944 0.6250 0.6126 0.039 Uiso calc 1 . .
    C C6 0.1427(5) 0.7901(3) 0.7209(2) 0.0316(6) Uani d 1 . .
    H H6 0.0210 0.8298 0.6773 0.038 Uiso calc 1 . .
    C C7 0.0976(4) 0.8550(3) 0.8236(2) 0.0289(5) Uani d 1 . .
    C C8 0.2773(5) 0.7967(3) 0.8869(2) 0.0327(6) Uani d 1 . .
    H H8 0.2482 0.8420 0.9566 0.039 Uiso calc 1 . .
    C C9 0.4976(5) 0.6732(3) 0.8483(2) 0.0324(6) Uani d 1 . .
    H H9 0.6186 0.6329 0.8923 0.039 Uiso calc 1 . .
    C C10 1.2826(5) 0.2836(4) 0.9004(2) 0.0384(6) Uani d 1 . .
    H H10A 1.1664 0.2240 0.9467 0.058 Uiso calc 1 . .
    H H10B 1.2139 0.4151 0.9029 0.058 Uiso calc 1 . .
    H H10C 1.4392 0.2481 0.9259 0.058 Uiso calc 1 . .
loop_
    _atom_site_aniso_label
    _atom_site_aniso_U_11
    _atom_site_aniso_U_22
    _atom_site_aniso_U_33
    _atom_site_aniso_U_12
    _atom_site_aniso_U_13
    _atom_site_aniso_U_23
    S1 0.0299(4) 0.0437(4) 0.0324(4) 0.0105(3) -0.0096(3) -0.0190(3)
    O1 0.0277(10) 0.0413(11) 0.0346(10) 0.0111(8) -0.0076(8) -0.0141(8)
    N1 0.0209(10) 0.0271(10) 0.0295(11) 0.0057(8) -0.0011(8) -0.0113(8)
    N2 0.0212(10) 0.0252(9) 0.0255(10) 0.0022(8) -0.0022(8) -0.0090(8)
    N3 0.0262(11) 0.0329(11) 0.0286(11) 0.0026(9) -0.0061(8) -0.0104(8)
    N4 0.0229(10) 0.0309(10) 0.0295(11) 0.0047(8) -0.0016(8) -0.0127(8)
    C1 0.0229(11) 0.0252(11) 0.0257(11) 0.0025(9) -0.0016(9) -0.0085(9)
    C2 0.0223(12) 0.0283(12) 0.0314(13) 0.0013(9) -0.0059(10) -0.0056(10)
    C3 0.0280(13) 0.0294(12) 0.0313(13) 0.0013(10) -0.0011(10) -0.0077(10)
    C4 0.0224(12) 0.0270(11) 0.0280(12) 0.0022(9) -0.0030(9) -0.0066(9)
    C5 0.0322(13) 0.0355(13) 0.0240(12) 0.0016(11) -0.0048(10) -0.0121(10)
    C6 0.0265(13) 0.0353(13) 0.0291(13) 0.0022(10) -0.0093(10) -0.0056(10)
    C7 0.0218(12) 0.0258(11) 0.0334(13) 0.0021(9) -0.0024(10) -0.0063(10)
    C8 0.0293(13) 0.0347(13) 0.0300(13) 0.0033(11) -0.0070(10) -0.0154(11)
    C9 0.0251(13) 0.0350(13) 0.0324(13) 0.0060(10) -0.0099(10) -0.0118(11)
    C10 0.0342(15) 0.0457(15) 0.0285(13) 0.0058(12) -0.0087(11) -0.0133(12)
_geom_special_details
;
 All esds (except the esd in the dihedral angle between two l.s. planes)
 are estimated using the full covariance matrix.  The cell esds are taken
 into account individually in the estimation of esds in distances, angles
 and torsion angles; correlations between esds in cell parameters are only
 used when they are defined by crystal symmetry.  An approximate (isotropic)
 treatment of cell esds is used for estimating esds involving l.s. planes.
;
loop_
    _geom_bond_atom_site_label_1
    _geom_bond_atom_site_label_2
    _geom_bond_site_symmetry_2
    _geom_bond_distance
    _geom_bond_publ_flag
    S1 C1 . 1.675(2) ?
    O1 H1 . 0.8400 ?
    O1 C7 . 1.354(3) ?
    N1 N2 . 1.388(3) ?
    N1 C3 . 1.267(3) ?
    N2 C1 . 1.392(3) ?
    N2 C2 . 1.374(3) ?
    N3 N4 . 1.369(3) ?
    N3 C2 . 1.295(3) ?
    N4 H4 . 0.8800 ?
    N4 C1 . 1.334(3) ?
    C2 C10 . 1.488(4) ?
    C3 H3 . 0.9500 ?
    C3 C4 . 1.454(3) ?
    C4 C5 . 1.396(4) ?
    C4 C9 . 1.401(4) ?
    C5 H5 . 0.9500 ?
    C5 C6 . 1.378(4) ?
    C6 H6 . 0.9500 ?
    C6 C7 . 1.394(4) ?
    C7 C8 . 1.393(4) ?
    C8 H8 . 0.9500 ?
    C8 C9 . 1.379(3) ?
    C9 H9 . 0.9500 ?
    C10 H10A . 0.9800 ?
    C10 H10B . 0.9800 ?
    C10 H10C . 0.9800 ?
loop_
    _geom_angle_atom_site_label_1
    _geom_angle_atom_site_label_2
    _geom_angle_atom_site_label_3
    _geom_angle_site_symmetry_1
    _geom_angle_site_symmetry_3
    _geom_angle
    _geom_angle_publ_flag
    C7 O1 H1 . . 109.5 ?
    C3 N1 N2 . . 119.5(2) ?
    N1 N2 C1 . . 133.6(2) ?
    C2 N2 N1 . . 118.42(19) ?
    C2 N2 C1 . . 108.01(19) ?
    C2 N3 N4 . . 104.1(2) ?
    N3 N4 H4 . . 122.8 ?
    C1 N4 N3 . . 114.5(2) ?
    C1 N4 H4 . . 122.8 ?
    N2 C1 S1 . . 130.18(18) ?
    N4 C1 S1 . . 127.45(18) ?
    N4 C1 N2 . . 102.3(2) ?
    N2 C2 C10 . . 123.3(2) ?
    N3 C2 N2 . . 111.1(2) ?
    N3 C2 C10 . . 125.6(2) ?
    N1 C3 H3 . . 120.2 ?
    N1 C3 C4 . . 119.6(2) ?
    C4 C3 H3 . . 120.2 ?
    C5 C4 C3 . . 120.1(2) ?
    C5 C4 C9 . . 118.0(2) ?
    C9 C4 C3 . . 121.9(2) ?
    C4 C5 H5 . . 119.3 ?
    C6 C5 C4 . . 121.4(2) ?
    C6 C5 H5 . . 119.3 ?
    C5 C6 H6 . . 120.1 ?
    C5 C6 C7 . . 119.7(2) ?
    C7 C6 H6 . . 120.1 ?
    O1 C7 C6 . . 122.3(2) ?
    O1 C7 C8 . . 117.8(2) ?
    C8 C7 C6 . . 119.8(2) ?
    C7 C8 H8 . . 120.1 ?
    C9 C8 C7 . . 119.9(2) ?
    C9 C8 H8 . . 120.1 ?
    C4 C9 H9 . . 119.5 ?
    C8 C9 C4 . . 121.1(2) ?
    C8 C9 H9 . . 119.5 ?
    C2 C10 H10A . . 109.5 ?
    C2 C10 H10B . . 109.5 ?
    C2 C10 H10C . . 109.5 ?
    H10A C10 H10B . . 109.5 ?
    H10A C10 H10C . . 109.5 ?
    H10B C10 H10C . . 109.5 ?
loop_
    _geom_torsion_atom_site_label_1
    _geom_torsion_atom_site_label_2
    _geom_torsion_atom_site_label_3
    _geom_torsion_atom_site_label_4
    _geom_torsion_site_symmetry_1
    _geom_torsion_site_symmetry_2
    _geom_torsion_site_symmetry_3
    _geom_torsion_site_symmetry_4
    _geom_torsion
    _geom_torsion_publ_flag
    O1 C7 C8 C9 . . . . -179.1(2) ?
    N1 N2 C1 S1 . . . . -4.7(4) ?
    N1 N2 C1 N4 . . . . 178.3(2) ?
    N1 N2 C2 N3 . . . . -178.6(2) ?
    N1 N2 C2 C10 . . . . 2.8(4) ?
    N1 C3 C4 C5 . . . . -169.2(2) ?
    N1 C3 C4 C9 . . . . 11.1(4) ?
    N2 N1 C3 C4 . . . . -177.4(2) ?
    N3 N4 C1 S1 . . . . -175.24(19) ?
    N3 N4 C1 N2 . . . . 1.9(3) ?
    N4 N3 C2 N2 . . . . -0.5(3) ?
    N4 N3 C2 C10 . . . . 178.1(3) ?
    C1 N2 C2 N3 . . . . 1.6(3) ?
    C1 N2 C2 C10 . . . . -177.0(2) ?
    C2 N2 C1 S1 . . . . 175.0(2) ?
    C2 N2 C1 N4 . . . . -2.0(3) ?
    C2 N3 N4 C1 . . . . -0.9(3) ?
    C3 N1 N2 C1 . . . . -12.7(4) ?
    C3 N1 N2 C2 . . . . 167.6(2) ?
    C3 C4 C5 C6 . . . . 179.6(2) ?
    C3 C4 C9 C8 . . . . 179.7(3) ?
    C4 C5 C6 C7 . . . . 0.5(4) ?
    C5 C4 C9 C8 . . . . 0.0(4) ?
    C5 C6 C7 O1 . . . . 178.4(3) ?
    C5 C6 C7 C8 . . . . 0.3(4) ?
    C6 C7 C8 C9 . . . . -0.9(4) ?
    C7 C8 C9 C4 . . . . 0.7(4) ?
    C9 C4 C5 C6 . . . . -0.6(4) ?
loop_
    _geom_hbond_atom_site_label_D
    _geom_hbond_atom_site_label_H
    _geom_hbond_atom_site_label_A
    _geom_hbond_site_symmetry_A
    _geom_hbond_distance_DH
    _geom_hbond_distance_HA
    _geom_hbond_distance_DA
    _geom_hbond_angle_DHA
    O1 H1 N3 1_365 0.84 1.98 2.804(3) 165.1
    N4 H4 S1 2_856 0.88 2.46 3.324(2) 166.1
    C3 H3 S1 . 0.95 2.49 3.234(3) 134.9
_iucr_refine_instructions_details
;
TITL YBN-202B in P-1 #2
CELL 1.54184 5.767744 7.723301 12.726916 84.1043 77.7192 73.3583
ZERR 2 0.00051 0.000824 0.001224 0.0083 0.0078 0.0086
LATT 1
SFAC C H N O S
UNIT 20 20 8 2 2
EQIV $1 -2+X,1+Y,+Z
EQIV $2 3-X,-Y,1-Z
L.S. 10
PLAN  10
TEMP -100(2)
HTAB O1 N3_$1
HTAB N4 S1_$2
HTAB C3 S1
REM reset to P-1 #2
BOND $H
MORE -1
CONF
fmap 2
acta
OMIT 3 3 13
OMIT 3 3 12
OMIT -1 3 2
REM <HKL>E:/YBN-202B/olex2_YBN-202B%20-%20jpj/YBN-202B.hkl</HKL>
WGHT    0.089500    0.033100
FVAR       7.10940
S1    5    1.115671    0.198852    0.521353    11.00000    0.02995    0.04370 =
         0.03237   -0.01902   -0.00958    0.01051
O1    4   -0.114295    0.978267    0.864178    11.00000    0.02769    0.04134 =
         0.03460   -0.01414   -0.00764    0.01108
AFIX 147
H1    2   -0.204843    1.007691    0.817962    11.00000   -1.50000
AFIX   0
N1    3    0.924840    0.400080    0.765605    11.00000    0.02093    0.02706 =
         0.02945   -0.01128   -0.00111    0.00574
N2    3    1.150127    0.281869    0.724312    11.00000    0.02122    0.02523 =
         0.02548   -0.00901   -0.00219    0.00216
N3    3    1.526450    0.121461    0.737398    11.00000    0.02621    0.03289 =
         0.02862   -0.01040   -0.00613    0.00257
N4    3    1.475228    0.106572    0.639001    11.00000    0.02292    0.03090 =
         0.02950   -0.01275   -0.00157    0.00471
AFIX  43
H4    2    1.583460    0.041971    0.588090    11.00000   -1.20000
AFIX   0
C1    1    1.247665    0.198102    0.626691    11.00000    0.02288    0.02525 =
         0.02568   -0.00855   -0.00158    0.00249
C2    1    1.325532    0.228009    0.787787    11.00000    0.02234    0.02833 =
         0.03142   -0.00563   -0.00585    0.00134
C3    1    0.777419    0.476397    0.703201    11.00000    0.02800    0.02942 =
         0.03133   -0.00774   -0.00106    0.00131
AFIX  43
H3    2    0.817858    0.449081    0.629312    11.00000   -1.20000
AFIX   0
C4    1    0.545904    0.606083    0.745443    11.00000    0.02239    0.02698 =
         0.02803   -0.00664   -0.00298    0.00217
C5    1    0.364411    0.667958    0.682902    11.00000    0.03218    0.03552 =
         0.02400   -0.01208   -0.00481    0.00161
AFIX  43
H5    2    0.394378    0.624979    0.612620    11.00000   -1.20000
AFIX   0
C6    1    0.142658    0.790066    0.720910    11.00000    0.02646    0.03526 =
         0.02914   -0.00562   -0.00933    0.00217
AFIX  43
H6    2    0.020965    0.829847    0.677287    11.00000   -1.20000
AFIX   0
C7    1    0.097605    0.854980    0.823608    11.00000    0.02185    0.02584 =
         0.03340   -0.00630   -0.00241    0.00212
C8    1    0.277301    0.796700    0.886919    11.00000    0.02928    0.03475 =
         0.03003   -0.01540   -0.00701    0.00335
AFIX  43
H8    2    0.248183    0.841952    0.956556    11.00000   -1.20000
AFIX   0
C9    1    0.497612    0.673170    0.848343    11.00000    0.02508    0.03500 =
         0.03244   -0.01180   -0.00993    0.00602
AFIX  43
H9    2    0.618618    0.632909    0.892281    11.00000   -1.20000
AFIX   0
C10   1    1.282580    0.283551    0.900419    11.00000    0.03415    0.04570 =
         0.02851   -0.01331   -0.00870    0.00580
AFIX 137
H10A  2    1.166381    0.224015    0.946692    11.00000   -1.50000
H10B  2    1.213897    0.415067    0.902857    11.00000   -1.50000
H10C  2    1.439177    0.248146    0.925879    11.00000   -1.50000
AFIX   0
HKLF 4
REM  YBN-202B in P-1 #2
REM R1 =  0.0540 for    1658 Fo > 4sig(Fo)  and  0.0630 for all    1987 data
REM    147 parameters refined using      0 restraints
END
WGHT      0.0895      0.0331
REM Highest difference peak  0.622,  deepest hole -0.398,  1-sigma level  0.090
Q1    1   1.1878  0.2907  0.4726  11.00000  0.05    0.62
Q2    1   1.0509  0.1084  0.5785  11.00000  0.05    0.57
Q3    1   1.1805  0.1883  0.5787  11.00000  0.05    0.34
Q4    1   1.2047  0.2341  0.5622  11.00000  0.05    0.31
Q5    1   1.4639  0.0223  0.7980  11.00000  0.05    0.28
Q6    1   0.9663  0.4959  0.7179  11.00000  0.05    0.26
Q7    1  -0.1619  0.8883  0.9245  11.00000  0.05    0.26
Q8    1   1.1661  0.1101  0.6823  11.00000  0.05    0.25
Q9    1   1.2232  0.2761  0.7590  11.00000  0.05    0.24
Q10   1   0.8509  0.6340  0.6017  11.00000  0.05    0.24
REM The information below was added by Olex2.
REM
REM R1 = 0.0540 for 1658 Fo > 4sig(Fo) and 0.0630 for all 3087 data
REM n/a parameters refined using n/a restraints
REM Highest difference peak 0.62, deepest hole -0.40
REM Mean Shift 0, Max Shift -0.001.
REM +++ Tabular Listing of Refinement Information +++
REM R1_all = 0.0630
REM R1_gt = 0.0540
REM wR_ref = 0.1511
REM GOOF = 1.048
REM Shift_max = -0.001
REM Shift_mean = 0
REM Reflections_all = 3087
REM Reflections_gt = 1658
REM Parameters = n/a
REM Hole = -0.40
REM Peak = 0.62
REM Flack = n/a
;
