# Supplementary material for: 4-[(E)-(4-Hy­droxy­benzyl­idene)amino]-3-methyl-1H-1,2,4-triazole-5(4H)-thione
Source: Acta Crystallogr Sect E Struct Rep Online. 2014 May 31;70(Pt 6):o733–4. doi: 10.1107/S1600536814012215 (PMC4051099; doi:10.1107/S1600536814012215)
Supplement: Supplementary file 2 [file e-70-0o733-Isup2.hkl]

#
# h,k,l, Fc-squared, Fo-squared, sigma(Fo-squared), status flag
#
data_I
_shelx_refln_list_code          4
_shelx_F_calc_maximum      160.43
_exptl_crystal_F_000       244.00
_reflns_d_resolution_high  0.8137

loop_
 _space_group_symop_operation_xyz
 'x, y, z'
 '-x, -y, -z'

_cell_length_a     5.7677
_cell_length_b     7.7233
_cell_length_c    12.7269
_cell_angle_alpha  84.104
_cell_angle_beta   77.719
_cell_angle_gamma  73.358

_shelx_F_squared_multiplier     1.000

loop_
 _refln_index_h
 _refln_index_k
 _refln_index_l
 _refln_F_squared_calc
 _refln_F_squared_meas
 _refln_F_squared_sigma
 _refln_observed_status
   1   0   0         38.51         38.38         1.92 o
   2   0   0         19.77         17.52         2.39 o
   3   0   0       1056.01       1127.26        32.51 o
   4   0   0         97.38         94.41        11.81 o
   5   0   0        585.86        620.32        35.72 o
   6   0   0          4.13          2.63         1.19 o
  -6   1   0         74.18         72.22         4.65 o
  -5   1   0        173.53        206.99        12.49 o
  -4   1   0         51.47         59.20         6.30 o
  -3   1   0         58.41         64.32         8.29 o
  -2   1   0        393.49        374.16        17.23 o
  -1   1   0       1076.00       1186.75        47.31 o
   0   1   0        269.11        311.23         6.61 o
   1   1   0        264.39        297.00         5.95 o
   2   1   0          7.90         24.18         3.25 o
   3   1   0        147.49        125.68        10.90 o
   4   1   0         16.29         10.95         3.84 o
   5   1   0         31.96         30.07         6.83 o
   6   1   0         70.95         63.48         7.21 o
  -6   2   0          0.04          0.52         0.63 o
  -5   2   0         54.52         54.11         6.55 o
  -4   2   0        204.71        212.73        12.64 o
  -3   2   0         67.10         72.47         9.02 o
  -2   2   0        480.71        508.73        17.87 o
  -1   2   0         12.82         11.67         2.28 o
   0   2   0       2553.70       2589.52        13.17 o
   1   2   0        144.28        148.02         4.14 o
   2   2   0         52.06         67.91         5.05 o
   3   2   0         42.86         37.87         3.98 o
   4   2   0          1.63          0.11         0.73 o
   5   2   0        151.18        123.44        11.03 o
   6   2   0         34.67         31.57         3.65 o
  -5   3   0         62.75         68.11         6.74 o
  -4   3   0         51.79         47.52         4.35 o
  -3   3   0          7.21          8.80         1.80 o
  -2   3   0         31.63         28.72         5.23 o
  -1   3   0       1128.21       1199.64        25.64 o
   0   3   0        351.00        322.46         9.91 o
   1   3   0         84.44         75.77         3.86 o
   2   3   0        558.46        546.21        12.84 o
   3   3   0        117.21         79.02         9.86 o
   4   3   0         34.95         28.40         6.62 o
   5   3   0          6.26          5.50         1.71 o
   6   3   0         16.35         14.75         2.37 o
  -5   4   0         13.78         21.88         3.32 o
  -4   4   0         62.64         62.21         6.78 o
  -3   4   0         14.76         25.49         3.18 o
  -2   4   0        393.79        401.20        16.61 o
  -1   4   0        372.17        401.83        11.65 o
   0   4   0          5.60          3.05         1.30 o
   1   4   0        327.06        311.17         9.32 o
   2   4   0       1216.49       1294.36        31.52 o
   3   4   0         52.41         48.21         8.41 o
   4   4   0         47.05         42.13         6.15 o
   5   4   0          0.08         -0.33         1.27 o
   6   4   0          1.06          1.12         1.62 o
  -4   5   0         67.59         72.87         6.28 o
  -3   5   0         28.56         26.13         4.64 o
  -2   5   0          7.45          8.80         2.69 o
  -1   5   0        770.82        783.09        40.22 o
   0   5   0        277.22        267.29        10.50 o
   1   5   0        147.53        126.35         7.12 o
   2   5   0         30.67         29.50         5.72 o
   3   5   0         23.38         21.67         5.83 o
   4   5   0        202.77        196.89        13.63 o
   5   5   0          6.03          4.52         2.35 o
   6   5   0         13.39         15.25         3.06 o
  -3   6   0         21.60         18.27         2.47 o
  -2   6   0         11.88         10.21         2.10 o
  -1   6   0        103.20         99.12         6.20 o
   0   6   0         23.60         23.34         4.26 o
   1   6   0          3.68          4.45         1.93 o
   2   6   0         49.69         46.53         5.96 o
   3   6   0         40.31         49.10         6.73 o
   4   6   0          4.67          6.59         2.71 o
   5   6   0          3.44          4.10         1.86 o
   6   6   0          0.18         -0.20         0.97 o
  -2   7   0        217.77        201.23        11.06 o
  -1   7   0          0.06          0.22         0.66 o
   0   7   0         22.48         17.91         3.84 o
   1   7   0          1.32         -1.17         1.82 o
   2   7   0         23.01         25.09         3.23 o
   3   7   0         29.05         32.81         4.92 o
   4   7   0         11.67          8.50         2.64 o
   5   7   0          0.05         -0.17         0.76 o
  -1   8   0          2.83          2.01         0.83 o
   0   8   0          4.16          1.89         1.36 o
   1   8   0         41.09         38.35         5.43 o
   2   8   0         29.74         28.15         4.56 o
   3   8   0          5.52          5.35         1.37 o
   4   8   0         34.53         35.71         4.54 o
   5   8   0          1.73          2.73         1.32 o
   1   9   0          0.66          0.34         0.54 o
   2   9   0         11.86         12.48         1.64 o
   3   9   0          0.39         -0.27         0.50 o
  -2  -9   1          0.69          0.53         0.62 o
  -1  -9   1          6.79          6.90         1.28 o
   0  -9   1          0.65          1.14         0.80 o
  -4  -8   1          6.64          6.25         2.02 o
  -3  -8   1          0.88          3.24         1.20 o
  -2  -8   1          1.71          0.94         0.66 o
  -1  -8   1         10.36          7.86         2.42 o
   0  -8   1         27.27         26.08         2.99 o
   1  -8   1          2.82          1.23         0.67 o
  -5  -7   1         35.11         36.02         4.12 o
  -4  -7   1          3.28          5.03         1.86 o
  -3  -7   1          7.13          6.21         2.25 o
  -2  -7   1         14.92         15.36         3.43 o
  -1  -7   1         75.82         73.95         7.92 o
   0  -7   1        239.40        257.23        14.65 o
   1  -7   1          0.62          1.01         1.10 o
   2  -7   1         16.35         11.70         2.84 o
   3  -7   1         19.38         22.47         2.96 o
  -6  -6   1          2.21          0.40         0.94 o
  -5  -6   1          3.79          4.52         2.10 o
  -4  -6   1         14.53         13.00         3.63 o
  -3  -6   1        323.04        327.21        17.47 o
  -2  -6   1         86.96         96.24         8.78 o
  -1  -6   1          0.67          1.35         1.55 o
   0  -6   1         79.78         75.92         7.92 o
   1  -6   1        230.79        222.61        18.08 o
   2  -6   1          1.44          1.72         1.62 o
   3  -6   1         35.68         37.46         3.46 o
  -6  -5   1          2.76          3.81         1.53 o
  -5  -5   1          7.90         10.11         3.36 o
  -4  -5   1         27.93         25.50         5.10 o
  -3  -5   1        106.02        115.13        10.03 o
  -2  -5   1         17.88         13.71         4.16 o
  -1  -5   1        182.08        166.43        12.71 o
   0  -5   1        300.49        303.04        11.17 o
   1  -5   1          4.86         -0.08         4.23 o
   2  -5   1         26.05         26.59         4.54 o
   3  -5   1         43.47         31.91         5.18 o
   4  -5   1         62.76         71.92         6.27 o
  -6  -4   1         58.12         62.84         6.74 o
  -5  -4   1          0.25         -0.80         1.26 o
  -4  -4   1          3.86          1.48         1.36 o
  -3  -4   1          0.29          5.46         3.26 o
  -2  -4   1         44.84         41.61         4.25 o
  -1  -4   1        973.79        920.47        19.80 o
   0  -4   1         44.47         34.91         4.00 o
   1  -4   1        212.02        187.73        13.02 o
   2  -4   1         75.38         69.93         9.58 o
   3  -4   1        198.65        203.47        12.78 o
   4  -4   1         80.88         77.40         5.37 o
   5  -4   1          2.30          0.89         1.03 o
  -6  -3   1         12.47         10.09         2.91 o
  -5  -3   1          6.27          4.57         2.20 o
  -4  -3   1         16.08         12.21         2.71 o
  -3  -3   1         11.16         15.51         4.80 o
  -2  -3   1         31.79         30.78         3.32 o
  -1  -3   1        123.04        114.99         4.72 o
   0  -3   1        674.04        651.06        11.88 o
   1  -3   1        191.45        173.88         7.79 o
   2  -3   1         40.18         48.87         6.72 o
   3  -3   1        125.49        136.73         6.62 o
   4  -3   1        226.40        256.90         9.98 o
   5  -3   1        134.18        144.92         9.86 o
  -6  -2   1        228.07        223.09         9.29 o
  -5  -2   1         38.49         29.12         5.52 o
  -4  -2   1        437.88        356.11        22.94 o
  -3  -2   1         10.08         10.37         4.02 o
  -2  -2   1         54.95         47.69         2.98 o
  -1  -2   1      25736.86      19759.88        57.25 o
   0  -2   1          2.55          3.92         1.15 o
   1  -2   1         34.99         33.80         2.71 o
   2  -2   1       1007.46       1110.62        35.22 o
   3  -2   1        127.38        131.96        12.15 o
   4  -2   1        890.09        925.45        27.95 o
   5  -2   1          3.21          2.45         1.63 o
   6  -2   1          0.99          0.35         0.80 o
  -6  -1   1         74.56         69.18         7.42 o
  -5  -1   1          5.15          3.91         1.32 o
  -4  -1   1         25.49         35.26         7.06 o
  -3  -1   1        226.78        197.12        13.82 o
  -2  -1   1        371.13        354.95         5.88 o
  -1  -1   1        176.27        165.49         6.31 o
   0  -1   1        319.12        324.22         8.41 o
   1  -1   1          3.25          1.79         0.40 o
   2  -1   1        443.27        426.04        11.14 o
   3  -1   1         25.48         18.14         4.47 o
   4  -1   1         56.66         56.44         6.04 o
   5  -1   1        134.91        155.16        10.85 o
   6  -1   1         38.06         33.80         3.22 o
  -6   0   1         21.06         13.08         3.33 o
  -5   0   1        127.27        122.13         7.29 o
  -4   0   1         17.31         15.79         2.66 o
  -3   0   1        368.32        391.12        19.24 o
  -2   0   1         12.92         13.12         1.47 o
  -1   0   1       1854.57       2040.06        20.09 o
   0   0   1        189.79        231.10         5.10 o
   1   0   1        591.11        618.14        12.83 o
   2   0   1        151.13        123.45        14.22 o
   3   0   1         21.23         22.80         4.77 o
   4   0   1        237.54        200.90        16.93 o
   5   0   1         96.57        113.04         6.87 o
   6   0   1          5.88          5.12         1.55 o
  -6   1   1         38.56         32.04         4.57 o
  -5   1   1         36.94         31.21         4.94 o
  -4   1   1          1.54          0.25         1.06 o
  -3   1   1         55.41         43.07         6.85 o
  -2   1   1       1746.91       2085.23        36.59 o
  -1   1   1        216.05        271.81        12.18 o
   0   1   1        107.92        143.57         3.05 o
   1   1   1       1955.41       1866.06        23.55 o
   2   1   1        215.27        256.37         8.20 o
   3   1   1        115.03        102.86         9.85 o
   4   1   1          7.11          2.71         2.19 o
   5   1   1         51.10         46.27         6.65 o
   6   1   1         43.49         36.08         5.40 o
  -5   2   1         61.61         59.81         6.87 o
  -4   2   1         30.06         26.62         4.45 o
  -3   2   1        304.04        324.45        19.74 o
  -2   2   1        792.05       1081.98        27.08 o
  -1   2   1          9.13          5.98         0.95 o
   0   2   1        590.25        637.63        14.74 o
   1   2   1       4008.39       4089.41        27.17 o
   2   2   1        179.47        186.49         7.29 o
   3   2   1        270.35        310.44        21.23 o
   4   2   1         17.71         19.66         5.35 o
   5   2   1          0.32          0.91         1.16 o
   6   2   1          9.96          7.55         3.55 o
  -5   3   1         93.15        101.78         8.37 o
  -4   3   1         40.00         35.22         5.39 o
  -3   3   1         26.51         31.03         2.62 o
  -2   3   1       1290.70       1499.57        27.89 o
  -1   3   1        624.67        703.77        14.92 o
   0   3   1        714.81        757.84        19.73 o
   1   3   1         73.04         67.35         3.72 o
   2   3   1        113.02        115.37         6.06 o
   3   3   1        882.73        815.39        64.44 o
   4   3   1         13.91          9.65         4.14 o
   5   3   1         47.74         49.39         4.95 o
   6   3   1         20.66         15.79         2.61 o
  -4   4   1         62.94         68.19         7.05 o
  -3   4   1         12.08         16.21         2.72 o
  -2   4   1        232.60        252.76        19.09 o
  -1   4   1         41.73         42.27         4.91 o
   0   4   1          1.15          0.27         0.57 o
   1   4   1        419.13        388.07        10.54 o
   2   4   1        151.71        180.01        11.87 o
   3   4   1         37.50         34.34         7.00 o
   4   4   1         13.86         13.22         3.39 o
   5   4   1          0.16          1.07         1.35 o
   6   4   1         15.78         18.39         3.77 o
  -4   5   1         34.61         40.44         4.64 o
  -3   5   1        308.86        290.76        16.37 o
  -2   5   1         10.55         10.39         2.80 o
  -1   5   1         42.61         41.14         4.28 o
   0   5   1         13.74         17.30         2.26 o
   1   5   1        156.65        142.31         9.35 o
   2   5   1        121.06        125.67        12.01 o
   3   5   1         41.53         40.70         8.01 o
   4   5   1          3.44          5.44         2.31 o
   5   5   1          3.57          3.31         1.85 o
   6   5   1         26.74         26.46         4.09 o
  -3   6   1          4.15          4.12         1.25 o
  -2   6   1          5.88          6.36         2.43 o
  -1   6   1         38.81         31.22         3.48 o
   0   6   1        131.61        137.40        10.31 o
   1   6   1        107.27        102.08         8.76 o
   2   6   1         40.67         38.54         5.40 o
   3   6   1        109.76        122.13        10.39 o
   4   6   1         18.48         15.74         3.87 o
   5   6   1          4.19          5.27         2.17 o
   6   6   1         11.36         12.60         1.79 o
  -2   7   1        131.22        122.80         8.39 o
  -1   7   1         50.61         53.50         4.41 o
   0   7   1          0.55          0.67         1.13 o
   1   7   1         55.41         52.76         6.64 o
   2   7   1          0.07          0.13         1.05 o
   3   7   1          9.20          8.60         1.83 o
   4   7   1          2.72          2.46         1.31 o
   5   7   1          2.67          0.62         0.87 o
  -1   8   1        237.89        226.19         9.99 o
   0   8   1         15.53         16.92         2.36 o
   1   8   1          2.30          0.84         1.14 o
   2   8   1         13.15         12.62         3.15 o
   3   8   1          1.11          1.43         1.58 o
   4   8   1         29.97         32.05         3.98 o
   5   8   1         11.34         11.54         1.99 o
   1   9   1         39.40         38.71         2.84 o
   2   9   1         44.07         43.41         3.01 o
   3   9   1          0.31          0.17         0.49 o
  -2  -9   2         16.35         15.67         2.60 o
  -1  -9   2         50.90         55.59         3.29 o
  -4  -8   2         92.53         96.63         6.85 o
  -3  -8   2         18.50         19.45         2.45 o
  -2  -8   2          0.20          0.61         0.60 o
  -1  -8   2         12.33         12.15         3.09 o
   0  -8   2         80.24         81.06         8.81 o
   1  -8   2          0.55         -0.35         0.91 o
  -5  -7   2          3.47          4.16         0.97 o
  -4  -7   2         22.74         20.95         4.02 o
  -3  -7   2          3.99          4.98         1.55 o
  -2  -7   2         59.16         56.93         4.92 o
  -1  -7   2         65.45         70.16         5.47 o
   0  -7   2          0.15         -0.72         1.37 o
   1  -7   2         21.96         19.34         2.74 o
   2  -7   2         21.08         20.82         3.66 o
   3  -7   2         40.25         37.11         3.68 o
  -5  -6   2          0.12          0.88         1.38 o
  -4  -6   2          0.18          1.30         1.86 o
  -3  -6   2          9.98         14.44         3.80 o
  -2  -6   2        332.21        332.59        16.64 o
  -1  -6   2         15.07         12.77         2.31 o
   0  -6   2         45.06         46.52         6.27 o
   1  -6   2         44.29         42.12         6.20 o
   2  -6   2        123.83        123.98         9.88 o
   3  -6   2         66.97         57.03         4.16 o
  -6  -5   2          0.73          1.40         0.99 o
  -5  -5   2          0.29          0.50         1.15 o
  -4  -5   2          4.23          3.93         2.50 o
  -3  -5   2          3.30          5.01         2.36 o
  -2  -5   2         18.51         16.12         4.63 o
  -1  -5   2        244.69        224.58        11.68 o
   0  -5   2         47.83         41.10         4.08 o
   1  -5   2          6.96          6.49         3.04 o
   2  -5   2        138.29        124.34         9.72 o
   3  -5   2        160.35        159.80        11.23 o
   4  -5   2        128.81        124.38         5.94 o
  -6  -4   2          9.38         11.94         2.92 o
  -5  -4   2        122.58        122.55        10.84 o
  -4  -4   2          0.64         -2.10         2.10 o
  -3  -4   2         24.09         20.22         5.64 o
  -2  -4   2       4798.45       4428.38        44.71 o
  -1  -4   2          4.59          4.52         1.27 o
   0  -4   2         24.50         23.74         3.61 o
   1  -4   2        394.61        343.10        13.66 o
   2  -4   2        100.91         95.13        11.02 o
   3  -4   2        733.10        729.50        16.35 o
   4  -4   2          0.33          1.13         1.17 o
   5  -4   2          1.93          1.54         1.19 o
  -6  -3   2          0.03         -0.96         1.54 o
  -5  -3   2          6.50          4.66         2.45 o
  -4  -3   2         62.42         66.44         7.82 o
  -3  -3   2         78.28         78.25         9.93 o
  -2  -3   2         65.89         54.14         3.69 o
  -1  -3   2         94.34         87.05         6.03 o
   0  -3   2          1.20          3.16         1.42 o
   1  -3   2        524.44        463.84        30.09 o
   2  -3   2         22.21         16.92         3.83 o
   3  -3   2         43.07         40.92         3.56 o
   4  -3   2        139.96        141.21         7.35 o
   5  -3   2         51.68         52.57         6.02 o
  -6  -2   2         49.95         50.31         6.19 o
  -5  -2   2          0.27         -0.52         1.18 o
  -4  -2   2        143.55        131.25         8.49 o
  -3  -2   2         22.36         25.15         5.24 o
  -2  -2   2        300.15        268.61         9.27 o
  -1  -2   2        167.55        150.85         6.75 o
   0  -2   2        542.79        565.41        16.28 o
   1  -2   2         78.74         67.11         5.98 o
   2  -2   2        116.87        106.75         6.68 o
   3  -2   2        210.92        174.48        13.73 o
   4  -2   2        199.71        236.53         9.20 o
   5  -2   2         11.90         13.65         3.34 o
   6  -2   2          4.26          4.15         1.64 o
  -6  -1   2         16.90         16.88         3.68 o
  -5  -1   2          8.15          5.89         1.67 o
  -4  -1   2         29.92         25.67         4.68 o
  -3  -1   2       1064.22       1053.43        32.47 o
  -2  -1   2         62.92         69.30         6.58 o
  -1  -1   2         22.98         23.52         1.98 o
   0  -1   2       2234.10       1935.48       103.96 o
   1  -1   2        222.15        259.10         7.24 o
   2  -1   2        263.61        234.89        11.72 o
   3  -1   2          0.62         -0.36         0.88 o
   4  -1   2        110.31        135.32         9.23 o
   5  -1   2         98.34         98.00         8.62 o
   6  -1   2         54.35         64.72         6.05 o
  -6   0   2         31.99         28.05         4.39 o
  -5   0   2         24.66         23.76         3.33 o
  -4   0   2        112.40        124.34         9.16 o
  -3   0   2        511.18        580.92        23.59 o
  -2   0   2          8.68          6.72         1.25 o
  -1   0   2        477.57        542.64         8.57 o
   0   0   2       3657.89       3388.35        79.37 o
   1   0   2        328.24        349.85        15.29 o
   2   0   2        779.91        907.62        25.19 o
   3   0   2        129.44        127.72         7.66 o
   4   0   2          4.95          2.25         1.99 o
   5   0   2          8.50         10.93         2.16 o
   6   0   2         14.49         16.72         3.16 o
  -6   1   2         58.51         62.97         5.99 o
  -5   1   2         35.43         32.66         3.87 o
  -4   1   2         43.04         44.09         5.86 o
  -3   1   2        935.95       1086.85        33.82 o
  -2   1   2        720.86        877.73        15.65 o
  -1   1   2       1433.27       1741.03        19.06 o
   0   1   2         47.72         65.93         4.60 o
   1   1   2        523.99        614.07         7.81 o
   2   1   2       2660.19       2867.61        38.81 o
   3   1   2         11.94          6.34         2.90 o
   4   1   2        107.73        116.59         8.84 o
   5   1   2         49.67         50.90         6.89 o
   6   1   2         44.51         41.26         5.64 o
  -5   2   2         76.65         78.84         7.76 o
  -4   2   2          2.83          4.89         2.19 o
  -3   2   2        305.79        322.65        20.34 o
  -2   2   2         55.82         57.91         4.87 o
  -1   2   2          0.25          1.49         0.69 o
   0   2   2       1925.62       2482.35        24.33 o
   1   2   2        484.26        650.04        13.82 o
   2   2   2        138.82        149.53         4.66 o
   3   2   2         66.64         79.55         6.12 o
   4   2   2          1.72          0.21         2.23 o
   5   2   2         98.24         88.13         8.99 o
   6   2   2        642.79        614.61        23.75 o
  -5   3   2         32.04         42.12         5.21 o
  -4   3   2        263.29        253.26        20.52 o
  -3   3   2         48.68         52.63         3.50 o
  -2   3   2         66.29         69.46         8.80 o
   0   3   2        538.48        589.28         9.83 o
   1   3   2        298.11        298.86         9.90 o
   2   3   2        145.67        141.79         7.33 o
   3   3   2         21.76         21.87         2.31 o
   4   3   2         12.66          8.01         3.57 o
   5   3   2         78.36         74.33         6.02 o
   6   3   2         39.55         31.58         3.60 o
  -5   4   2         13.64         14.36         2.87 o
  -4   4   2          1.39          0.90         0.69 o
  -3   4   2          7.38         10.24         1.63 o
  -2   4   2        137.17        125.57         5.65 o
  -1   4   2        241.40        272.66        12.84 o
   0   4   2        318.76        339.78        10.57 o
   1   4   2        175.29        174.69         9.01 o
   2   4   2        245.23        256.68        14.88 o
   3   4   2        113.89        104.80        11.80 o
   4   4   2         11.01          9.51         5.49 o
   5   4   2         44.85         38.77         4.27 o
   6   4   2        140.27        140.81         7.13 o
  -4   5   2          7.29          6.24         1.76 o
  -3   5   2        176.69        168.17         9.11 o
  -2   5   2        159.52        147.36         7.28 o
  -1   5   2         17.20         12.63         2.96 o
   0   5   2        159.71        160.51         8.40 o
   1   5   2          8.98          5.34         1.94 o
   2   5   2         82.57         93.74        10.51 o
   3   5   2         40.13         35.82         7.46 o
   4   5   2          0.32         -0.73         1.52 o
   5   5   2         90.22         99.03         9.16 o
   6   5   2          0.01          0.16         0.76 o
  -3   6   2          7.42          8.33         2.38 o
  -2   6   2        593.68        542.84        19.52 o
  -1   6   2         50.54         45.39         4.34 o
   0   6   2         11.31         10.29         2.90 o
   1   6   2         76.78         77.66         7.65 o
   2   6   2         18.63         14.21         2.26 o
   3   6   2        166.52        152.56        11.00 o
   4   6   2         32.43         38.85         5.76 o
   5   6   2         42.42         43.31         5.79 o
   6   6   2         21.04         24.20         3.59 o
  -2   7   2          1.00          0.26         0.61 o
  -1   7   2         41.39         35.41         2.81 o
   0   7   2        171.86        168.16         7.99 o
   1   7   2        199.46        189.39        12.50 o
   2   7   2          0.22         -0.36         1.17 o
   3   7   2         51.13         47.75         4.25 o
   4   7   2         25.74         26.64         4.53 o
   5   7   2         60.00         64.29         6.28 o
   6   7   2         18.39         18.87         2.55 o
  -1   8   2        136.10        133.09         8.41 o
   0   8   2         41.64         45.16         3.70 o
   1   8   2          0.66          0.52         1.63 o
   2   8   2          2.41          0.83         1.22 o
   3   8   2         12.05          9.39         2.45 o
   4   8   2          4.52          7.96         1.60 o
   5   8   2          0.23          0.36         0.60 o
   1   9   2          4.78          4.19         1.66 o
   2   9   2          7.88          6.75         1.97 o
   3   9   2          0.04          0.31         0.64 o
  -2  -9   3         10.91         12.57         1.44 o
  -1  -9   3          0.35          0.20         0.53 o
  -4  -8   3          1.08          3.50         1.44 o
  -3  -8   3         96.01        106.92         5.33 o
  -2  -8   3          3.30          2.88         1.14 o
  -1  -8   3          5.14          8.08         2.50 o
   0  -8   3         13.12         13.93         2.18 o
   1  -8   3         48.85         43.87         4.53 o
  -5  -7   3          0.38          0.57         0.71 o
  -4  -7   3          0.08          0.91         1.10 o
  -3  -7   3          1.82          2.42         1.12 o
  -2  -7   3         73.24         78.87         5.76 o
  -1  -7   3          3.95          4.74         1.63 o
   0  -7   3          1.43          2.20         1.74 o
   1  -7   3         91.41         75.46         6.43 o
   2  -7   3         59.94         56.03         5.68 o
  -5  -6   3          0.00          0.52         0.67 o
  -4  -6   3          7.59          7.75         2.68 o
  -3  -6   3        857.61        935.56        56.23 o
  -2  -6   3          0.36          1.30         1.47 o
  -1  -6   3          1.50          2.02         1.56 o
   0  -6   3         95.49        107.84         9.68 o
   1  -6   3         37.72         33.48         3.86 o
   2  -6   3        320.35        299.64        15.05 o
   3  -6   3          0.75          1.68         1.48 o
  -6  -5   3          0.94          0.57         0.66 o
  -5  -5   3         10.52         12.48         3.33 o
  -4  -5   3         14.73         14.79         3.83 o
  -3  -5   3          5.93          4.56         2.13 o
  -2  -5   3         22.81         20.83         5.52 o
  -1  -5   3          5.04          1.39         1.57 o
   0  -5   3        198.80        175.94         8.74 o
   1  -5   3          7.04          7.61         2.64 o
   2  -5   3         14.94         20.09         4.02 o
   3  -5   3         68.81         71.00         5.25 o
   4  -5   3         33.36         30.71         2.86 o
  -6  -4   3          2.82          1.75         1.35 o
  -5  -4   3         33.38         31.52         5.44 o
  -4  -4   3         16.13         15.84         4.07 o
  -3  -4   3         42.94         38.46         7.51 o
  -2  -4   3         62.40         57.80         8.08 o
  -1  -4   3        212.43        232.71        24.18 o
   0  -4   3          0.43         22.19         5.79 o
   1  -4   3        138.77        105.00        10.93 o
   2  -4   3         84.77         77.41         9.27 o
   3  -4   3        245.27        256.31         9.65 o
   4  -4   3         13.38         12.12         2.10 o
   5  -4   3          5.89          4.27         1.68 o
  -6  -3   3          7.62          9.08         2.50 o
  -5  -3   3          7.26          7.70         3.05 o
  -4  -3   3        389.88        374.27        18.76 o
  -3  -3   3         15.74         15.51         4.73 o
  -2  -3   3          4.32          3.01         1.56 o
  -1  -3   3        850.86        779.08        25.70 o
   0  -3   3         65.64         69.03         7.08 o
   1  -3   3        170.93        195.92        12.57 o
   2  -3   3          5.23          3.19         2.44 o
   3  -3   3        147.86        161.39         7.23 o
   4  -3   3        120.30        137.61         7.13 o
   5  -3   3         76.07         89.75         7.75 o
  -6  -2   3          9.38         10.20         2.77 o
  -5  -2   3         17.34         16.55         4.23 o
  -4  -2   3        160.70        151.61        11.77 o
  -3  -2   3         13.97         13.79         2.73 o
  -2  -2   3        179.33        161.44         7.38 o
  -1  -2   3        748.85        903.51        19.94 o
   0  -2   3         39.08         43.78         5.42 o
   1  -2   3        703.60        706.00        13.66 o
   2  -2   3        187.95        183.69         8.27 o
   3  -2   3          9.30          3.77         2.00 o
   4  -2   3          2.57          2.79         1.30 o
   5  -2   3         25.60         31.99         5.03 o
   6  -2   3         76.56         86.39        13.11 o
  -6  -1   3         22.60         16.07         3.37 o
  -5  -1   3         31.97         26.87         5.33 o
  -4  -1   3        319.59        362.31        11.86 o
  -3  -1   3        332.78        343.42        18.20 o
  -2  -1   3        612.81        653.77        11.92 o
  -1  -1   3         20.63         25.78         2.07 o
   0  -1   3        487.80        402.78        13.47 o
   1  -1   3       2320.67       2233.74        45.41 o
   2  -1   3          0.71          0.24         0.70 o
   3  -1   3        140.24        147.77        10.91 o
   4  -1   3         67.82         69.35         6.60 o
   5  -1   3        110.74        123.49         9.58 o
   6  -1   3         97.54        119.71         8.15 o
  -6   0   3         48.54         48.65         5.43 o
  -5   0   3          0.55          0.24         1.20 o
  -4   0   3        193.88        178.95        11.57 o
  -3   0   3         19.01         17.48         4.54 o
  -2   0   3          0.27          0.65         0.52 o
  -1   0   3       2158.79       2268.97        38.79 o
   0   0   3        452.24        468.46         8.14 o
   1   0   3        195.97        188.38         4.07 o
   2   0   3        262.84        289.55         9.21 o
   3   0   3          1.61          0.11         0.84 o
   4   0   3        262.61        314.49        14.82 o
   5   0   3       1338.88       1536.21        24.06 o
   6   0   3          0.02         -0.45         1.07 o
  -6   1   3         12.88         17.22         2.88 o
  -5   1   3        127.36        104.42         6.54 o
  -4   1   3         59.55         64.94         4.96 o
  -3   1   3         68.61         55.31         8.42 o
  -2   1   3        106.87        181.79        13.79 o
  -1   1   3        557.21        646.06        26.42 o
   0   1   3        239.80        274.30         9.61 o
   1   1   3        282.08        277.52         5.66 o
   2   1   3         34.80         34.60         3.20 o
   3   1   3          8.39          3.43         1.26 o
   4   1   3        158.16        165.01        11.36 o
   5   1   3        104.93        108.02         9.68 o
   6   1   3         18.64         17.15         4.31 o
  -5   2   3          0.20          2.90         1.95 o
  -4   2   3          4.20          5.76         1.56 o
  -3   2   3        213.44        196.44         9.54 o
  -2   2   3        168.99        234.82        10.32 o
  -1   2   3        523.66        665.87        16.79 o
   0   2   3        338.01        430.07         8.92 o
   1   2   3        238.11        297.92        17.10 o
   2   2   3        447.05        482.33         9.83 o
   3   2   3         34.85         37.17         3.36 o
   4   2   3        114.56        114.47         8.66 o
   5   2   3        309.17        294.79        16.27 o
   6   2   3          9.89          9.13         3.38 o
   7   2   3          2.79          2.68         1.31 o
  -5   3   3          6.99         11.71         2.99 o
  -4   3   3        134.63        140.48         7.87 o
  -3   3   3        272.87        286.87         8.40 o
  -2   3   3         76.49         76.91         6.78 o
  -1   3   3        223.24        266.65        10.93 o
   0   3   3         62.30         80.52         3.91 o
   1   3   3        403.14        469.87        19.69 o
   2   3   3        203.06        203.26         9.18 o
   3   3   3          9.39          8.31         1.95 o
   4   3   3        277.88        280.77        20.61 o
   5   3   3          0.56          0.26         1.62 o
   6   3   3         71.10         64.57         7.77 o
   7   3   3         37.52         31.01         3.67 o
  -4   4   3         12.57         14.75         2.64 o
  -3   4   3        849.33        946.64        15.64 o
  -2   4   3         77.73         91.10         7.50 o
  -1   4   3         37.73         43.63         7.53 o
   0   4   3        226.61        261.75        14.84 o
   1   4   3         91.43         82.43         6.54 o
   2   4   3        650.00        626.38        25.29 o
   3   4   3         65.99         72.97         7.00 o
   4   4   3        227.61        216.00        14.42 o
   5   4   3         72.19         68.20         8.56 o
   6   4   3         30.15         27.33         4.85 o
  -4   5   3         87.63         97.42         6.61 o
  -3   5   3          0.05         -0.33         1.31 o
  -2   5   3        114.71        123.27         9.36 o
  -1   5   3        441.84        455.65        12.15 o
   0   5   3        608.59        627.11        21.44 o
   1   5   3          8.90          5.83         2.14 o
   2   5   3        215.52        231.91        17.26 o
   3   5   3         91.24         90.24         8.39 o
   4   5   3        258.20        252.64        15.52 o
   5   5   3         79.22         86.36         8.88 o
   6   5   3          4.99          3.22         1.68 o
  -3   6   3         93.35         98.54         7.66 o
  -2   6   3        273.10        283.00         9.99 o
  -1   6   3         74.73         78.57         4.89 o
   0   6   3          0.14          1.89         1.99 o
   1   6   3         23.17         21.60         2.83 o
   2   6   3         61.45         57.93         4.62 o
   3   6   3         24.98         30.41         5.04 o
   4   6   3          0.68         -0.29         1.35 o
   5   6   3          3.60          3.65         1.59 o
   6   6   3         11.37         13.50         2.69 o
  -2   7   3          0.31          1.27         1.30 o
  -1   7   3          6.22          7.12         1.68 o
   0   7   3         16.01         13.18         3.63 o
   1   7   3         50.06         38.84         5.75 o
   2   7   3          1.02          1.05         0.90 o
   3   7   3         53.75         52.79         4.45 o
   4   7   3         18.55         15.99         3.56 o
   5   7   3         17.32         15.73         3.24 o
   6   7   3          1.72          2.71         1.14 o
  -1   8   3          0.21          0.29         0.77 o
   0   8   3          1.71          0.84         1.38 o
   1   8   3        194.83        186.40        11.89 o
   2   8   3         19.78         16.06         3.50 o
   3   8   3          2.09          0.84         1.11 o
   4   8   3          1.84          1.40         0.63 o
   5   8   3          6.27          5.19         1.04 o
   1   9   3          3.09          6.90         2.09 o
   2   9   3          0.51          2.66         1.31 o
   3   9   3          5.49          4.63         1.45 o
  -4  -8   4        143.46        174.74         7.46 o
  -3  -8   4          0.09         -0.75         0.75 o
  -2  -8   4          0.05         -1.27         1.32 o
  -1  -8   4         16.91         21.58         3.77 o
   0  -8   4          7.05          7.59         1.49 o
   1  -8   4         84.28         79.79         5.60 o
  -4  -7   4          0.20         -0.53         0.95 o
  -3  -7   4          2.58          3.42         1.31 o
  -2  -7   4          1.84          3.20         1.51 o
  -1  -7   4         41.63         46.44         6.51 o
   0  -7   4          1.92          4.31         2.22 o
   1  -7   4          4.14          2.35         0.98 o
   2  -7   4         14.76         10.64         2.49 o
  -5  -6   4          5.09          5.84         1.26 o
  -4  -6   4          4.13          4.30         1.39 o
  -3  -6   4         13.50         14.62         2.07 o
  -2  -6   4         66.96         68.20         7.77 o
  -1  -6   4          4.05          5.61         1.65 o
   0  -6   4         65.14         72.70         8.02 o
   1  -6   4         20.69         18.65         2.79 o
   2  -6   4        170.50        150.77        10.42 o
   3  -6   4          7.68          5.57         1.95 o
  -5  -5   4        102.65        126.27         9.34 o
  -4  -5   4          4.31          3.92         2.21 o
  -3  -5   4          0.00          0.20         1.34 o
  -2  -5   4        203.89        211.29         9.27 o
  -1  -5   4         11.89         11.29         2.06 o
   0  -5   4         75.75         78.09         7.76 o
   1  -5   4          5.61          6.72         2.45 o
   2  -5   4        114.72        115.07         9.30 o
   3  -5   4         85.83         96.73         5.80 o
   4  -5   4         65.15         69.64         4.16 o
  -6  -4   4          0.15          0.53         0.72 o
  -5  -4   4         34.30         31.81         5.22 o
  -4  -4   4          3.71          8.25         3.12 o
  -3  -4   4         36.28         39.26         5.84 o
  -2  -4   4         76.61         74.07         6.82 o
  -1  -4   4          2.52          2.22         1.52 o
   0  -4   4        203.85        205.20        14.80 o
   1  -4   4         91.17         95.39        11.01 o
   2  -4   4          9.01          9.23         1.92 o
   3  -4   4          0.37          0.64         1.37 o
   4  -4   4         31.30         35.45         3.51 o
   5  -4   4         88.73        104.74         6.85 o
  -6  -3   4         16.83         15.73         1.91 o
  -5  -3   4         52.61         54.81         7.08 o
  -4  -3   4         88.00         92.03         9.40 o
  -3  -3   4        116.30        115.33        12.26 o
  -2  -3   4          0.70          0.12         0.89 o
  -1  -3   4        110.02         92.64         9.28 o
   0  -3   4        601.21        631.56        31.71 o
   1  -3   4          0.50         -1.17         1.34 o
   2  -3   4         97.15         89.92         7.09 o
   3  -3   4         50.89         50.30         5.69 o
   4  -3   4        146.07        148.93        13.25 o
   5  -3   4        117.43        141.35         9.50 o
  -6  -2   4          2.85          2.93         1.59 o
  -5  -2   4         71.77         62.64         7.63 o
  -4  -2   4          2.83          0.33         1.24 o
  -3  -2   4          0.18          1.08         1.20 o
  -2  -2   4        699.67        749.02        14.52 o
  -1  -2   4        163.87        179.26        10.77 o
   0  -2   4        199.87        191.19         8.48 o
   1  -2   4        357.87        391.95        32.44 o
   2  -2   4          5.12          2.11         1.26 o
   3  -2   4        353.31        354.75        20.70 o
   4  -2   4       1657.94       1707.23        35.37 o
   5  -2   4          0.74          1.23         1.22 o
   6  -2   4          6.72          7.37         1.84 o
  -6  -1   4         38.39         30.72         4.14 o
  -5  -1   4         36.55         26.93         5.04 o
  -4  -1   4         34.23         27.68         3.36 o
  -3  -1   4         64.76         80.97         9.85 o
  -2  -1   4        228.87        236.93        10.08 o
  -1  -1   4         99.49        102.76         4.25 o
   0  -1   4        128.46        117.22         4.96 o
   1  -1   4         60.86         47.65         3.74 o
   2  -1   4          3.13          1.08         1.10 o
   3  -1   4        159.51        160.09        13.06 o
   4  -1   4        174.30        184.37         8.02 o
   5  -1   4         39.66         40.91         5.56 o
   6  -1   4          0.50          1.46         0.96 o
  -6   0   4          0.10          0.31         0.79 o
  -5   0   4          0.49          0.62         1.17 o
  -4   0   4        172.99        166.34         8.43 o
  -3   0   4         58.84         66.73         9.51 o
  -2   0   4        263.65        273.58        10.15 o
  -1   0   4        260.29        274.19         9.26 o
   0   0   4        125.01        136.49         5.11 o
   1   0   4        730.40        746.77        17.16 o
   2   0   4         49.00         46.44         3.94 o
   3   0   4        209.67        204.62        10.02 o
   4   0   4        432.28        419.70        17.21 o
   5   0   4         14.48         13.62         2.20 o
   6   0   4         11.70         10.10         2.07 o
  -5   1   4         59.69         47.48         6.42 o
  -4   1   4        222.07        212.24         9.15 o
  -3   1   4        125.56        118.46        13.04 o
  -2   1   4        170.64        182.35        13.75 o
  -1   1   4         37.19         45.53         3.80 o
   0   1   4        721.26        775.26        16.90 o
   1   1   4        564.14        688.81        37.44 o
   2   1   4        112.27        122.20         5.99 o
   3   1   4        656.70        643.62        17.36 o
   4   1   4          4.81          2.74         1.42 o
   5   1   4        207.48        198.84        13.30 o
   6   1   4        114.44        100.95         9.84 o
  -5   2   4          8.65          8.55         2.82 o
  -4   2   4        649.79        616.86        37.70 o
  -3   2   4         65.48         71.52         5.03 o
  -2   2   4         85.85        102.95        11.23 o
  -1   2   4        288.21        374.74        12.43 o
   0   2   4        259.48        297.77        10.12 o
   1   2   4       1755.34       1941.77        16.28 o
   2   2   4         98.60        117.53         5.13 o
   3   2   4        859.10        987.10        28.66 o
   4   2   4        178.67        169.04        10.47 o
   5   2   4         94.39         87.86         6.58 o
   6   2   4        110.21         92.67         9.59 o
   7   2   4          1.89          4.28         1.50 o
  -5   3   4         67.43         72.51         6.39 o
  -4   3   4          0.27          3.32         1.33 o
  -3   3   4        139.26        154.46         7.78 o
  -2   3   4        619.09        719.33        31.57 o
  -1   3   4       1169.64       1452.05        54.37 o
   0   3   4         65.02         68.00         3.64 o
   1   3   4        692.80        776.71        14.90 o
   2   3   4        211.12        217.66         8.16 o
   3   3   4        834.66        902.37        27.19 o
   4   3   4        249.11        268.91        20.11 o
   5   3   4          1.72          1.26         1.09 o
   6   3   4         40.34         31.01         5.31 o
   7   3   4         11.50          9.36         2.14 o
  -4   4   4         77.43         86.01         7.24 o
  -3   4   4        331.81        363.61        12.00 o
  -2   4   4         87.86         95.11         5.78 o
  -1   4   4          0.01          1.03         2.28 o
   0   4   4        112.23        121.68         8.46 o
   1   4   4        209.44        220.95        16.26 o
   2   4   4         62.17         62.44         7.14 o
   3   4   4          3.65          1.38         1.58 o
   4   4   4         22.21         19.20         4.33 o
   5   4   4         49.82         46.17         7.06 o
   6   4   4         19.94         18.87         4.09 o
  -4   5   4         45.16         54.51         4.66 o
  -3   5   4          1.20          1.56         1.43 o
  -2   5   4          9.48         11.03         2.00 o
  -1   5   4         29.25         23.72         4.21 o
   0   5   4        147.96        138.22        10.20 o
   1   5   4          1.38          0.18         0.70 o
   2   5   4        166.09        168.70        14.19 o
   3   5   4         38.73         37.43         4.40 o
   4   5   4         51.41         49.11         7.12 o
   5   5   4          2.96          1.79         1.65 o
   6   5   4          7.70          6.44         1.50 o
  -3   6   4         84.28         93.30         7.14 o
  -2   6   4          6.36          7.72         2.19 o
  -1   6   4          1.75          3.63         2.01 o
   0   6   4        621.21        649.88        22.44 o
   1   6   4         84.65         67.45         5.05 o
   2   6   4          7.88          8.16         1.42 o
   3   6   4          3.15          3.14         1.35 o
   4   6   4         17.00         14.76         2.61 o
   5   6   4          2.19          1.58         1.23 o
   6   6   4         36.71         37.04         4.27 o
  -2   7   4          0.07          0.34         0.86 o
  -1   7   4         73.06         73.21         5.00 o
   0   7   4         18.86         14.91         3.51 o
   1   7   4          7.39          6.22         2.52 o
   2   7   4          5.70          6.46         1.68 o
   3   7   4         26.66         25.30         3.13 o
   4   7   4         54.73         63.70         6.99 o
   5   7   4          0.99          3.93         1.73 o
   6   7   4          0.16          0.47         0.87 o
  -1   8   4         23.88         26.84         3.50 o
   0   8   4         39.99         36.81         3.29 o
   1   8   4          9.00         10.36         2.90 o
   2   8   4          2.09          3.22         1.70 o
   3   8   4         23.14         24.02         2.76 o
   4   8   4         47.98         55.11         5.60 o
   5   8   4          6.32          6.31         1.70 o
   1   9   4         39.82         42.73         4.36 o
   2   9   4          0.86          0.58         0.80 o
   3   9   4         12.31          8.17         1.68 o
  -2  -8   5          5.31          4.90         1.71 o
  -1  -8   5         19.36         21.55         3.52 o
   0  -8   5          2.29          1.18         0.52 o
  -4  -7   5          0.07          0.49         1.10 o
  -3  -7   5         44.42         49.34         3.94 o
  -2  -7   5          1.03          1.33         1.10 o
  -1  -7   5         22.74         31.19         5.41 o
   0  -7   5          3.06          2.35         1.59 o
   1  -7   5         57.61         52.34         3.96 o
   2  -7   5         35.58         33.29         3.96 o
  -4  -6   5          4.74          6.36         1.52 o
  -3  -6   5          9.82          8.35         1.88 o
  -2  -6   5          0.41         -0.84         1.66 o
  -1  -6   5         43.32         44.74         6.30 o
   0  -6   5         22.41         24.93         4.71 o
   1  -6   5          2.58          3.88         1.37 o
   2  -6   5          0.77          2.49         1.63 o
   3  -6   5         25.50         24.35         3.40 o
  -5  -5   5         18.06         19.88         3.41 o
  -4  -5   5         12.64         13.48         1.79 o
  -3  -5   5          0.02         -0.13         0.59 o
  -2  -5   5         29.83         32.38         2.91 o
  -1  -5   5         96.73        110.37         6.72 o
   0  -5   5          0.58          1.57         1.62 o
   1  -5   5         24.68         31.55         5.36 o
   2  -5   5         22.65         18.25         2.69 o
   3  -5   5         97.17         94.05         5.52 o
   4  -5   5         81.45         89.30         6.39 o
  -5  -4   5          0.05         -0.12         0.68 o
  -4  -4   5          0.65          1.08         0.92 o
  -3  -4   5        167.26        186.60         8.87 o
  -2  -4   5         36.93         42.95         7.96 o
  -1  -4   5         64.31         60.42         6.22 o
   0  -4   5        153.87        145.37        13.26 o
   1  -4   5          7.42         24.60         7.36 o
   2  -4   5        209.41        192.18        17.24 o
   3  -4   5       1133.95       1078.13        20.49 o
   4  -4   5          2.23          2.55         1.04 o
   5  -4   5          3.04          3.75         1.43 o
  -6  -3   5         14.42         11.28         2.09 o
  -5  -3   5         10.10         10.43         2.86 o
  -4  -3   5         25.50         23.95         4.71 o
  -3  -3   5         49.81         58.96         7.10 o
  -2  -3   5         14.24         18.88         4.98 o
  -1  -3   5          5.12         10.49         3.73 o
   0  -3   5         48.58         42.80         6.52 o
   1  -3   5          0.29          3.36         2.09 o
   2  -3   5         52.85         64.00         6.56 o
   3  -3   5        161.61        154.42        11.35 o
   4  -3   5         42.89         42.96         5.75 o
   5  -3   5          0.32          1.93         1.78 o
  -6  -2   5          0.40          0.33         0.69 o
  -5  -2   5         81.83         67.58         7.34 o
  -4  -2   5         12.70         12.23         2.30 o
  -3  -2   5         77.11         67.65         9.23 o
  -2  -2   5        125.34        145.79         8.77 o
  -1  -2   5         40.90         45.77         4.40 o
   0  -2   5        222.23        212.01        11.45 o
   1  -2   5          7.05          9.48         2.15 o
   2  -2   5        195.41        208.56        15.33 o
   3  -2   5        297.62        301.06        20.34 o
   4  -2   5         12.80         12.82         3.25 o
   5  -2   5         29.09         37.01         5.35 o
   6  -2   5         27.05         38.56         3.95 o
  -5  -1   5        101.17         88.24         8.55 o
  -4  -1   5        103.12         99.19         9.32 o
  -3  -1   5         80.38         83.88        10.69 o
  -2  -1   5          2.09          0.00         0.78 o
  -1  -1   5        532.54        583.06        15.36 o
   0  -1   5        599.91        581.60        14.41 o
   1  -1   5        190.15        194.67        14.49 o
   2  -1   5        695.35        698.54        25.43 o
   3  -1   5          8.85          7.59         2.95 o
   4  -1   5        324.61        344.00        16.41 o
   5  -1   5        211.17        232.20         9.49 o
   6  -1   5         16.13         17.89         2.33 o
  -5   0   5        273.50        258.49        14.27 o
  -4   0   5         29.63         27.50         3.42 o
  -3   0   5         70.34         65.48         9.72 o
  -2   0   5        188.43        194.47         9.49 o
  -1   0   5        274.31        274.03        10.50 o
   0   0   5       1456.06       1510.87        19.35 o
   1   0   5         30.01         35.47         5.47 o
   2   0   5       1493.10       1708.76        87.32 o
   3   0   5        241.75        220.93        10.66 o
   4   0   5        173.29        173.94        11.54 o
   5   0   5        146.70        155.60         7.76 o
   6   0   5          9.87         12.23         2.47 o
  -5   1   5          0.17          1.98         1.55 o
  -4   1   5         84.77         82.07         7.93 o
  -3   1   5        461.75        441.60        12.56 o
  -2   1   5       1006.81       1147.40        37.28 o
  -1   1   5         80.64         95.35         9.53 o
   0   1   5       1083.48       1189.08       101.81 o
   1   1   5        192.27        191.97         4.87 o
   2   1   5       1416.46       1448.70        41.13 o
   3   1   5        459.64        502.18        41.63 o
   4   1   5          0.65          0.04         1.68 o
   5   1   5        104.66        100.49         7.00 o
   6   1   5         27.74         27.35         5.04 o
  -5   2   5         37.13         38.54         4.90 o
  -4   2   5        237.21        238.00        13.43 o
  -3   2   5         54.82         54.33         4.66 o
  -2   2   5          4.39          8.28         3.44 o
  -1   2   5        287.74        340.22        12.84 o
   0   2   5        350.31        420.37        38.75 o
   1   2   5         30.60         22.66         2.09 o
   2   2   5         10.87         15.21         3.32 o
   3   2   5         81.76         83.92         6.77 o
   4   2   5        111.06        107.94         9.46 o
   5   2   5        101.57         94.58         6.84 o
   6   2   5          4.06          2.49         1.77 o
   7   2   5          9.83          7.54         1.87 o
  -4   3   5          6.90          7.48         2.38 o
  -3   3   5         12.97         12.49         2.35 o
  -2   3   5         28.22         26.17         2.72 o
  -1   3   5        185.77        194.84        10.65 o
   0   3   5          5.57         14.21         2.21 o
   1   3   5        380.37        448.15        11.49 o
   2   3   5         21.12         23.88         2.76 o
   3   3   5         90.41         99.17         6.68 o
   4   3   5         12.11         14.89         1.96 o
   5   3   5         18.62         14.35         2.65 o
   6   3   5          8.78          8.61         3.24 o
   7   3   5          0.10          0.23         0.68 o
  -4   4   5         97.99        113.75         7.93 o
  -3   4   5         25.20         28.18         5.14 o
  -2   4   5          0.19         -0.66         1.44 o
  -1   4   5       1342.51       1536.49        47.74 o
   0   4   5        190.80        199.35        11.66 o
   1   4   5          9.57          8.88         2.13 o
   2   4   5          7.59         12.77         4.11 o
   3   4   5         41.71         43.86         4.39 o
   4   4   5         17.46         15.73         2.08 o
   5   4   5        140.49        125.82        11.67 o
   6   4   5          0.09          0.43         1.31 o
  -3   5   5          0.94          5.09         2.27 o
  -2   5   5        162.90        173.79        11.88 o
  -1   5   5         40.50         41.47         3.25 o
   0   5   5         21.49         19.70         3.23 o
   1   5   5          0.91          1.53         1.69 o
   2   5   5         49.28         40.73         7.65 o
   3   5   5        282.77        276.37         8.56 o
   4   5   5          8.09          8.07         1.80 o
   5   5   5          1.39          0.96         0.99 o
   6   5   5         13.15         13.06         2.67 o
  -3   6   5        160.02        169.46         8.92 o
  -2   6   5         77.59         94.86         8.40 o
  -1   6   5         59.62         62.83         4.90 o
   0   6   5         25.60         22.80         2.99 o
   1   6   5         15.63         16.24         2.60 o
   2   6   5         94.17         84.19         5.49 o
   3   6   5        212.80        208.17         9.46 o
   4   6   5         26.76         25.02         3.36 o
   5   6   5          1.40          0.00         0.91 o
   6   6   5         12.00         12.14         1.71 o
  -2   7   5         34.23         39.43         4.37 o
  -1   7   5         17.32         17.56         2.40 o
   0   7   5        126.25        123.59         6.72 o
   1   7   5          0.18         -0.02         0.82 o
   2   7   5         34.38         31.18         3.57 o
   3   7   5         68.05         67.24         7.31 o
   4   7   5         32.74         30.24         4.77 o
   5   7   5         30.95         29.77         4.33 o
   6   7   5          5.94          5.72         1.40 o
  -1   8   5          1.92          0.88         0.81 o
   0   8   5         59.89         60.40         3.97 o
   1   8   5        259.83        257.91        13.19 o
   2   8   5         10.46         10.76         1.90 o
   3   8   5         69.56         69.82         4.56 o
   4   8   5         13.51         15.98         2.99 o
   5   8   5         17.25         20.35         2.81 o
   1   9   5         17.37         19.29         2.73 o
   2   9   5          4.59          4.36         1.44 o
  -2  -8   6          6.64          9.06         1.97 o
  -1  -8   6          1.71          1.55         0.67 o
   0  -8   6          0.07          0.39         0.78 o
  -3  -7   6          6.08          4.93         1.20 o
  -2  -7   6          8.32         11.31         2.81 o
  -1  -7   6          2.88          0.66         1.21 o
   0  -7   6          2.73          3.85         1.79 o
   1  -7   6          4.58          2.72         0.97 o
   2  -7   6         33.60         30.67         3.29 o
  -4  -6   6         29.71         35.01         4.11 o
  -3  -6   6          3.76          3.48         1.23 o
  -2  -6   6         12.56          9.72         2.95 o
  -1  -6   6         53.79         51.83         6.88 o
   0  -6   6          1.19          3.06         2.22 o
   1  -6   6         64.50         71.64         5.10 o
   2  -6   6        487.52        435.37        51.13 o
   3  -6   6          1.83          2.28         1.14 o
  -5  -5   6         10.90         12.22         2.33 o
  -4  -5   6          7.30          7.08         1.54 o
  -3  -5   6          2.55          2.49         0.95 o
  -2  -5   6          0.14          0.21         0.76 o
  -1  -5   6         15.66         13.51         2.37 o
   0  -5   6          0.69          3.08         1.75 o
   1  -5   6         11.25         13.48         3.57 o
   2  -5   6         79.30         74.95        11.62 o
   3  -5   6         26.73         25.71         3.27 o
   4  -5   6          0.15          0.59         0.76 o
  -5  -4   6          2.58          2.54         0.97 o
  -4  -4   6         13.74         17.91         2.63 o
  -3  -4   6         34.45         43.03         3.37 o
  -2  -4   6         10.37         10.59         2.07 o
  -1  -4   6         28.81         24.77         4.86 o
   0  -4   6          0.66         -1.14         1.36 o
   1  -4   6         91.61         73.57         7.90 o
   2  -4   6        110.57         96.98         9.46 o
   3  -4   6         10.34          8.49         2.95 o
   4  -4   6         40.66         38.16         4.82 o
  -5  -3   6         42.66         43.31         3.68 o
  -4  -3   6         20.46         21.44         4.44 o
  -3  -3   6          2.01          4.31         2.12 o
  -2  -3   6        181.15        193.11        16.30 o
  -1  -3   6        220.73        202.49        15.97 o
   0  -3   6         90.03         79.04         9.65 o
   1  -3   6        370.73        368.71        23.30 o
   2  -3   6          1.68          2.50         1.32 o
   3  -3   6        249.76        233.59         9.87 o
   4  -3   6        229.37        217.74        12.70 o
   5  -3   6         13.02         14.46         2.81 o
  -5  -2   6          7.62          7.38         2.48 o
  -4  -2   6         37.39         33.89         3.77 o
  -3  -2   6         57.94         60.56         5.56 o
  -2  -2   6         97.61         99.18         7.71 o
  -1  -2   6        415.32        415.77        21.16 o
   0  -2   6          2.53          3.52         2.26 o
   1  -2   6        825.84        779.69        20.60 o
   2  -2   6        167.84        159.28        14.90 o
   3  -2   6        188.46        165.74         9.54 o
   4  -2   6        118.91        108.08         9.53 o
   5  -2   6         23.74         31.96         4.70 o
  -5  -1   6         26.33         25.27         4.28 o
  -4  -1   6        195.18        182.63        12.26 o
  -3  -1   6        392.32        384.82        12.18 o
  -2  -1   6         27.83         26.09         3.95 o
  -1  -1   6        490.64        532.90        21.44 o
   0  -1   6         31.56         23.32         2.81 o
   1  -1   6        970.59        897.55        38.43 o
   2  -1   6        465.53        463.89        23.55 o
   3  -1   6          8.25          6.84         3.11 o
   4  -1   6        157.23        143.74        10.90 o
   5  -1   6         33.90         35.68         3.78 o
   6  -1   6        154.38        198.55         9.54 o
  -5   0   6        100.07         91.77         7.82 o
  -4   0   6         18.08         17.34         2.77 o
  -3   0   6         15.06         17.86         2.65 o
  -2   0   6        243.68        257.81        18.60 o
  -1   0   6        209.96        225.93        10.31 o
   0   0   6          2.92          1.12         1.83 o
   1   0   6         40.49         38.89         6.49 o
   2   0   6        156.85        154.29        12.76 o
   3   0   6        143.52        140.60        14.70 o
   4   0   6        232.12        205.84        12.80 o
   5   0   6         15.22         17.19         2.23 o
   6   0   6         11.91         15.54         2.12 o
  -5   1   6         10.73          9.30         1.60 o
  -4   1   6          9.35          8.81         3.76 o
  -3   1   6         11.39          8.07         2.68 o
  -2   1   6        102.46         95.41        11.92 o
  -1   1   6         26.49         36.78         6.67 o
   0   1   6        426.04        513.03        38.50 o
   1   1   6          1.28          6.83         3.24 o
   2   1   6        125.08        121.74         6.59 o
   3   1   6         46.12         67.02         5.83 o
   4   1   6         32.23         28.98         3.55 o
   5   1   6          5.16          4.73         1.63 o
   6   1   6          0.23         -1.17         1.17 o
  -5   2   6         69.72         80.30         5.95 o
  -4   2   6         37.42         44.18         4.33 o
  -3   2   6          3.60          2.91         1.20 o
  -2   2   6       1506.34       1587.38        49.81 o
  -1   2   6        180.98        210.72        16.22 o
   0   2   6          8.19          6.21         1.93 o
   1   2   6          4.93          7.10         1.52 o
   2   2   6         41.53         54.77         9.03 o
   3   2   6         75.58         71.17         8.58 o
   4   2   6        322.64        298.36         8.87 o
   5   2   6          1.42          0.40         0.79 o
   6   2   6          5.08          4.79         2.23 o
  -4   3   6          1.96          4.20         1.84 o
  -3   3   6        195.52        185.87        12.18 o
  -2   3   6         31.14         32.40         4.85 o
  -1   3   6         34.11         29.28         4.34 o
   0   3   6          0.05          3.26         2.10 o
   1   3   6         76.19         91.50         5.48 o
   2   3   6        913.19        997.99        24.19 o
   3   3   6         36.11         34.52         7.08 o
   4   3   6          4.18          7.00         1.44 o
   5   3   6         67.52         61.60         5.54 o
   6   3   6         15.01         12.16         3.66 o
  -4   4   6        173.32        188.64        11.05 o
  -3   4   6        108.40        113.03         9.25 o
  -2   4   6         61.96         69.75         7.44 o
  -1   4   6         77.06         84.65         5.93 o
   0   4   6         34.21         35.20         7.33 o
   1   4   6        238.09        239.06        11.60 o
   2   4   6        655.65        627.59        16.28 o
   3   4   6         91.07         94.32         8.30 o
   4   4   6         11.60         11.72         1.54 o
   5   4   6         66.79         64.86         6.31 o
   6   4   6          0.10          0.15         1.46 o
  -3   5   6         61.76         81.68         7.30 o
  -2   5   6         37.17         47.82         6.14 o
  -1   5   6        234.28        257.77         8.18 o
   0   5   6          5.68          4.90         1.09 o
   1   5   6         67.83         61.68         4.75 o
   2   5   6        161.31        169.87         5.63 o
   3   5   6        167.48        159.24         6.63 o
   4   5   6        118.30        116.53         5.83 o
   5   5   6         33.26         39.92         4.10 o
   6   5   6          4.13          3.91         1.13 o
  -3   6   6         19.65         15.42         2.48 o
  -2   6   6          3.50          3.39         1.91 o
  -1   6   6        119.92        127.52         5.61 o
   0   6   6        555.43        574.49        12.12 o
   1   6   6         51.71         44.72         4.25 o
   2   6   6        169.41        165.74         9.69 o
   3   6   6         43.88         45.09         4.42 o
   4   6   6         35.87         40.69         4.18 o
   5   6   6          4.45          4.74         1.58 o
   6   6   6          5.56          4.57         1.38 o
  -2   7   6         18.50         17.34         2.60 o
  -1   7   6          2.12          3.65         1.71 o
   0   7   6         73.70         69.47         3.93 o
   1   7   6         10.92          8.07         1.82 o
   2   7   6          0.32         -0.25         0.99 o
   3   7   6         88.43         85.86         8.20 o
   4   7   6         13.24         10.89         2.20 o
   5   7   6          4.60          4.22         1.13 o
   0   8   6         85.68         86.56         6.63 o
   1   8   6        211.49        227.23        11.86 o
   2   8   6         17.31         16.81         2.30 o
   3   8   6         50.34         52.76         3.85 o
   4   8   6          4.13          4.67         1.70 o
   5   8   6          2.49          5.32         1.41 o
   2   9   6         66.49         62.35         4.67 o
  -1  -8   7          0.03          0.82         0.67 o
  -3  -7   7          0.30          1.12         0.76 o
  -2  -7   7          3.43          5.94         2.09 o
  -1  -7   7          1.05          0.14         1.08 o
   0  -7   7          2.59          1.63         0.82 o
   1  -7   7         24.04         28.11         3.80 o
  -4  -6   7          6.67          5.84         1.68 o
  -3  -6   7          1.86          1.63         0.60 o
  -2  -6   7          1.56          1.82         0.94 o
  -1  -6   7          0.30          0.68         0.95 o
   0  -6   7         29.41         31.71         3.58 o
   1  -6   7         26.63         27.28         3.31 o
   2  -6   7          6.35          3.93         1.69 o
  -4  -5   7          3.96          3.77         1.09 o
  -3  -5   7         47.61         48.43         4.78 o
  -2  -5   7         53.67         56.41         5.53 o
  -1  -5   7         24.57         26.97         3.48 o
   0  -5   7        141.93        178.54        12.68 o
   1  -5   7          0.01         -1.03         1.56 o
   2  -5   7        111.88        101.65         9.41 o
   3  -5   7        144.36        144.29         8.87 o
  -5  -4   7         17.08         14.83         1.63 o
  -4  -4   7         13.01         15.03         2.22 o
  -3  -4   7         23.58         28.22         4.92 o
  -2  -4   7         81.17         77.03         5.45 o
  -1  -4   7          0.14         -0.36         1.32 o
   0  -4   7        248.61        248.21        14.89 o
   1  -4   7         75.18         49.65         6.78 o
   2  -4   7        103.27         77.83         8.54 o
   3  -4   7         64.28         50.77         6.74 o
   4  -4   7         29.18         32.14         4.30 o
  -5  -3   7         60.36         67.32         3.92 o
  -4  -3   7         96.41        100.14         7.68 o
  -3  -3   7          1.85          1.72         1.67 o
  -2  -3   7        145.34        145.99        10.77 o
  -1  -3   7          0.69          0.69         1.51 o
   0  -3   7        305.19        278.12        18.84 o
   1  -3   7        221.58        221.04        18.99 o
   2  -3   7          3.59          2.41         1.37 o
   3  -3   7        131.85        105.06         6.83 o
   4  -3   7         18.75         11.88         3.13 o
   5  -3   7        124.58        139.73         8.38 o
  -5  -2   7          3.91          3.24         1.18 o
  -4  -2   7         18.10         17.91         3.80 o
  -3  -2   7        115.75        104.44         9.03 o
  -2  -2   7         71.99         65.83         5.61 o
  -1  -2   7          0.34          2.77         2.03 o
   0  -2   7         33.61         29.73         5.92 o
   1  -2   7        173.79        148.51         9.67 o
   2  -2   7        112.04         85.40        11.62 o
   3  -2   7        239.42        200.09         9.16 o
   4  -2   7         35.22         30.17         5.20 o
   5  -2   7          7.02          6.38         2.05 o
  -5  -1   7          3.45          3.66         1.43 o
  -4  -1   7          2.13          1.52         0.78 o
  -3  -1   7         32.65         29.22         4.75 o
  -2  -1   7         23.75         22.85         3.92 o
  -1  -1   7        143.85        161.23         9.68 o
   0  -1   7          2.88          2.42         0.99 o
   1  -1   7         98.79         85.45         7.04 o
   2  -1   7        107.73        125.55        13.54 o
   3  -1   7         42.23         36.52         3.74 o
   4  -1   7          0.86          1.03         0.81 o
   5  -1   7          0.42          1.46         1.08 o
   6  -1   7          8.59         11.34         2.22 o
  -5   0   7         27.22         28.77         3.71 o
  -4   0   7          5.23          4.74         1.35 o
  -3   0   7        914.51        856.34        25.97 o
  -2   0   7         89.23         77.23        10.78 o
  -1   0   7         13.17          9.23         2.94 o
   0   0   7          1.49          1.07         1.29 o
   1   0   7         22.59         24.41         5.77 o
   2   0   7        169.42        141.02        13.92 o
   3   0   7        360.96        345.94        22.70 o
   4   0   7          4.57          4.79         1.99 o
   5   0   7          0.70         -0.47         0.63 o
   6   0   7          0.69          1.64         0.70 o
  -4   1   7        131.83        121.07         6.69 o
  -3   1   7          9.28          8.64         2.73 o
  -2   1   7         32.16         21.13         3.75 o
  -1   1   7          0.01         -0.62         2.71 o
   0   1   7         35.32         53.01         8.85 o
   1   1   7       1421.99       1504.19        44.57 o
   2   1   7         89.60         71.32         9.72 o
   3   1   7          3.38          1.93         1.80 o
   4   1   7        154.53        152.41         8.33 o
   5   1   7         53.03         46.93         4.73 o
   6   1   7        143.99        145.96         9.11 o
  -4   2   7         74.67         80.56         5.18 o
  -3   2   7         45.02         43.57         5.89 o
  -2   2   7        122.28        119.18         9.26 o
  -1   2   7         36.18         35.59         7.30 o
   0   2   7        312.13        340.30        21.24 o
   1   2   7       1017.40       1086.33        36.04 o
   2   2   7        224.02        235.50        17.47 o
   3   2   7         58.02         70.14         9.99 o
   4   2   7        179.34        169.03         8.63 o
   5   2   7          0.87          0.58         1.06 o
   6   2   7        126.15        122.35         7.08 o
  -4   3   7         68.46         80.44         4.64 o
  -3   3   7         44.69         41.76         5.78 o
  -2   3   7        249.95        226.88        13.29 o
  -1   3   7         17.59         16.93         2.17 o
   0   3   7         57.89         73.67        10.40 o
   1   3   7        262.05        293.29        15.98 o
   2   3   7        437.68        423.38        15.77 o
   3   3   7        252.09        250.45        20.03 o
   4   3   7        115.15        124.62         7.00 o
   5   3   7         18.93         14.00         2.63 o
   6   3   7        101.88         96.82         8.91 o
  -3   4   7          3.11          2.64         1.88 o
  -2   4   7        130.30        126.19        10.00 o
  -1   4   7        757.16        806.71        17.43 o
   0   4   7        136.95        131.59         6.87 o
   1   4   7        218.11        229.01        17.48 o
   2   4   7         88.54         91.46         7.98 o
   3   4   7         49.30         46.04         3.71 o
   4   4   7         10.54         10.26         1.56 o
   5   4   7         46.53         39.03         6.36 o
   6   4   7         11.64         11.90         3.14 o
  -3   5   7         26.57         29.97         4.01 o
  -2   5   7         11.82         11.92         3.11 o
  -1   5   7        157.57        164.64         8.09 o
   0   5   7         12.09         10.03         2.10 o
   1   5   7          0.01         -0.23         0.63 o
   2   5   7        186.61        184.47         7.39 o
   3   5   7         48.54         39.89         3.44 o
   4   5   7         14.97         13.78         2.15 o
   5   5   7          1.41          0.50         0.89 o
   6   5   7          2.55          1.77         1.51 o
  -2   6   7          5.65          7.50         2.13 o
  -1   6   7         99.07        104.47         8.42 o
   0   6   7        561.36        630.80        12.62 o
   1   6   7         53.32         49.38         4.54 o
   2   6   7        167.68        158.39         6.51 o
   3   6   7         11.48         11.69         2.36 o
   4   6   7          1.16          1.41         1.19 o
   5   6   7        433.70        453.13        12.24 o
   6   6   7          1.46          2.12         0.68 o
  -1   7   7         49.07         55.62         5.32 o
   0   7   7        118.84        117.39         6.27 o
   1   7   7        142.50        127.63         7.00 o
   2   7   7          8.28          8.23         2.30 o
   3   7   7         60.09         61.36         6.80 o
   4   7   7         21.30         24.42         2.95 o
   5   7   7          2.55          0.10         3.11 o
   1   8   7        145.77        135.05        10.54 o
   2   8   7         46.08         46.85         4.37 o
   3   8   7         37.89         40.69         4.74 o
   4   8   7          0.71          0.71         1.08 o
  -2  -7   8          3.37          4.15         1.54 o
  -1  -7   8         42.48         49.62         5.26 o
   0  -7   8          0.36         -0.25         0.67 o
   1  -7   8         32.05         37.78         3.98 o
  -3  -6   8          9.60          9.53         1.50 o
  -2  -6   8          1.07          0.33         0.87 o
  -1  -6   8         51.48         72.38         7.08 o
   0  -6   8         19.42         24.50         3.04 o
   1  -6   8         27.61         29.62         3.21 o
   2  -6   8         25.83         19.45         3.32 o
  -4  -5   8          0.51          1.08         0.75 o
  -3  -5   8         39.14         46.78         5.38 o
  -2  -5   8          3.44          4.54         2.06 o
  -1  -5   8         47.75         59.03         7.29 o
   0  -5   8         63.54         70.69         8.01 o
   1  -5   8          0.07          0.18         1.35 o
   2  -5   8         56.25         49.10         6.37 o
   3  -5   8          3.77          3.70         1.47 o
  -4  -4   8         36.25         37.79         4.65 o
  -3  -4   8         12.62         15.35         3.57 o
  -2  -4   8          0.23         -0.81         1.31 o
  -1  -4   8         15.41         15.57         3.83 o
   0  -4   8         88.86         87.63         9.20 o
   1  -4   8         46.69         39.16         6.29 o
   2  -4   8        125.06        108.98        10.13 o
   3  -4   8         38.37         26.26         3.71 o
   4  -4   8          1.23          1.45         0.97 o
  -5  -3   8          0.05         -0.89         0.89 o
  -4  -3   8          4.05          2.90         1.54 o
  -3  -3   8         13.75         11.05         3.13 o
  -2  -3   8         32.79         27.39         4.90 o
  -1  -3   8          1.43         -0.34         1.15 o
   0  -3   8         37.21         37.64         3.95 o
   1  -3   8         98.86         91.74         8.99 o
   2  -3   8         26.73         22.98         3.20 o
   3  -3   8          0.27          0.52         1.05 o
   4  -3   8          1.11          2.20         0.96 o
   5  -3   8         13.44         14.48         2.55 o
  -5  -2   8          4.31          4.60         1.49 o
  -4  -2   8        364.30        385.73        16.78 o
  -3  -2   8         16.67         15.13         3.68 o
  -2  -2   8          5.91          6.39         1.67 o
  -1  -2   8          1.03          2.91         2.44 o
   0  -2   8          3.61          5.95         2.85 o
   1  -2   8        128.41        110.09         8.89 o
   2  -2   8        164.69        153.32        10.34 o
   3  -2   8          9.11          9.01         2.16 o
   4  -2   8          0.50          0.52         0.97 o
   5  -2   8          0.44          0.36         0.56 o
  -5  -1   8         52.00         59.80         4.92 o
  -4  -1   8          0.22         -0.40         1.41 o
  -3  -1   8         13.92         15.03         3.55 o
  -2  -1   8          0.02         -0.02         1.09 o
  -1  -1   8          6.22         11.14         2.82 o
   0  -1   8        823.20        825.63        31.33 o
   1  -1   8        101.14         88.33        12.04 o
   2  -1   8          2.44         -0.06         0.90 o
   3  -1   8        133.12        138.34         7.59 o
   4  -1   8         93.86         79.68         8.35 o
   5  -1   8        215.52        222.84        19.78 o
  -4   0   8         25.77         21.62         3.87 o
  -3   0   8        100.56         90.05         8.50 o
  -2   0   8         10.71          7.48         2.33 o
  -1   0   8        150.96        151.40        15.02 o
   0   0   8        647.93        700.61        31.41 o
   1   0   8        203.61        212.80        18.47 o
   2   0   8        134.20        109.06        13.25 o
   3   0   8        238.63        215.98        12.64 o
   4   0   8          2.16          4.15         2.16 o
   5   0   8        174.54        185.03        17.90 o
   6   0   8         23.03         26.55         3.87 o
  -4   1   8         30.49         28.15         4.37 o
  -3   1   8        136.67        122.20         9.85 o
  -2   1   8         13.55         13.10         3.15 o
  -1   1   8         19.31         19.84         5.47 o
   0   1   8        180.02        213.89        17.69 o
   1   1   8        508.36        496.68        27.58 o
   2   1   8        305.65        267.89        20.64 o
   3   1   8        228.38        221.50        19.66 o
   4   1   8         45.03         43.86         4.44 o
   5   1   8        162.62        138.17         7.93 o
   6   1   8         65.20         74.96         4.87 o
  -4   2   8          1.31          0.98         1.16 o
  -3   2   8         72.24         73.79         7.50 o
  -2   2   8        608.88        520.09        19.86 o
  -1   2   8        184.68        154.41         7.16 o
   0   2   8        124.48        149.76        15.32 o
   1   2   8        115.83        134.58        13.48 o
   2   2   8         40.10         43.05         5.78 o
   3   2   8         12.78          9.34         3.95 o
   4   2   8        161.94        148.96        11.27 o
   5   2   8          9.17          5.92         1.79 o
   6   2   8          0.00         -1.13         1.13 o
  -4   3   8         21.84         22.82         3.13 o
  -3   3   8         19.08         14.74         3.07 o
  -2   3   8        166.80        145.81        10.64 o
  -1   3   8          5.67          3.65         1.28 o
   0   3   8          1.33         -2.51         2.51 o
   1   3   8        199.85        191.44        16.73 o
   2   3   8        111.13         95.98        12.35 o
   3   3   8         21.62         24.59         4.92 o
   4   3   8          3.33          2.86         1.00 o
   5   3   8         18.09         12.05         2.40 o
   6   3   8          1.95          2.54         1.71 o
  -3   4   8          2.70          4.65         1.77 o
  -2   4   8         64.56         58.70         6.74 o
  -1   4   8        843.28        887.11        42.54 o
   0   4   8         91.41         93.54         8.46 o
   1   4   8        366.64        358.46        11.36 o
   2   4   8         16.23         14.87         1.64 o
   3   4   8          1.32          1.07         0.81 o
   4   4   8       1242.89       1205.18        18.18 o
   5   4   8          7.71          7.92         1.91 o
   6   4   8         20.14         26.98         4.32 o
  -3   5   8          1.81          8.96         1.99 o
  -2   5   8         61.78         69.75         6.71 o
  -1   5   8        209.34        225.82         9.33 o
   0   5   8        207.82        197.16         9.02 o
   1   5   8         28.21         23.47         3.07 o
   2   5   8        217.73        212.10         8.03 o
   3   5   8         64.81         61.46         4.32 o
   4   5   8         12.04         10.17         1.91 o
   5   5   8          5.40          4.19         1.90 o
   6   5   8          2.92          3.75         1.68 o
  -2   6   8         25.65         27.17         3.65 o
  -1   6   8          6.07          8.02         2.30 o
   0   6   8        292.46        333.85        16.00 o
   1   6   8        105.64        108.20         6.58 o
   2   6   8        172.11        156.14         9.20 o
   3   6   8          1.40          2.62         1.14 o
   4   6   8        145.06        137.23         7.23 o
   5   6   8          8.35          9.73         1.80 o
   6   6   8          0.46          0.77         0.56 o
  -1   7   8         35.49         34.19         3.49 o
   0   7   8         18.23         21.82         3.78 o
   1   7   8         34.69         32.58         3.41 o
   2   7   8          0.13          0.33         0.71 o
   3   7   8         47.48         51.02         6.07 o
   4   7   8          4.58          4.52         1.89 o
   5   7   8         14.65         17.52         2.71 o
   1   8   8          3.34          2.55         1.04 o
   2   8   8        118.25        122.19         7.62 o
   3   8   8          8.90          7.38         1.90 o
   4   8   8          0.19          0.35         0.61 o
  -1  -7   9         14.10         17.18         2.25 o
   0  -7   9          0.39          0.35         0.89 o
  -2  -6   9          7.02          5.40         1.86 o
  -1  -6   9         30.73         40.23         4.89 o
   0  -6   9         12.42         15.08         2.23 o
   1  -6   9         40.29         42.16         5.12 o
   2  -6   9         22.57         21.03         3.13 o
  -3  -5   9          9.11          7.56         2.20 o
  -2  -5   9          1.02          1.81         1.49 o
  -1  -5   9          9.07         12.51         3.46 o
   0  -5   9         46.78         62.88         7.30 o
   1  -5   9          9.26          9.88         3.34 o
   2  -5   9          0.16         -0.37         0.81 o
   3  -5   9          1.31          0.67         0.93 o
  -4  -4   9          0.30         -0.12         0.66 o
  -3  -4   9          0.86          0.78         1.27 o
  -2  -4   9          0.36         -0.32         1.18 o
  -1  -4   9          0.04          1.61         2.10 o
   0  -4   9         52.33         56.27         7.28 o
   1  -4   9         38.17         37.96         6.00 o
   2  -4   9          9.77         10.76         3.10 o
   3  -4   9          2.86          2.88         1.12 o
   4  -4   9          0.14          0.85         0.83 o
  -4  -3   9          3.80          5.15         1.74 o
  -3  -3   9          0.56          0.71         1.23 o
  -2  -3   9          0.91          3.27         2.01 o
  -1  -3   9        272.07        270.95        15.12 o
   0  -3   9         68.59         73.64         8.31 o
   1  -3   9          1.07         -0.55         1.97 o
   2  -3   9         48.56         38.61         4.20 o
   3  -3   9         92.55         76.80         5.79 o
   4  -3   9        170.70        147.61        19.63 o
  -4  -2   9         52.41         58.93         5.93 o
  -3  -2   9          0.36          0.49         1.06 o
  -2  -2   9         34.31         33.77         5.50 o
  -1  -2   9        204.71        213.77        13.16 o
   0  -2   9         84.03         82.11         5.79 o
   1  -2   9        115.44        120.47        10.13 o
   2  -2   9        166.46        141.92         7.81 o
   3  -2   9          1.83          0.86         1.15 o
   4  -2   9        129.67        101.75         9.01 o
   5  -2   9         33.78         33.27         5.19 o
  -4  -1   9         41.49         40.75         4.89 o
  -3  -1   9          4.09          3.71         1.14 o
  -2  -1   9          3.14          2.19         1.03 o
  -1  -1   9         59.31         53.07         3.59 o
   0  -1   9        304.04        268.93        19.22 o
   1  -1   9        226.06        187.23        18.74 o
   2  -1   9        198.21        222.77         9.27 o
   3  -1   9         69.70         63.60         5.30 o
   4  -1   9        155.25        136.93        11.12 o
   5  -1   9         65.25         73.96         4.86 o
  -4   0   9         22.11         22.25         2.47 o
  -3   0   9        309.37        303.62        15.16 o
  -2   0   9        146.67        139.33        10.42 o
  -1   0   9         42.34         42.30         3.15 o
   0   0   9         92.09        106.89        13.11 o
   1   0   9          6.14          5.48         3.21 o
   2   0   9         18.78         19.00         6.31 o
   3   0   9        278.02        236.92        13.94 o
   4   0   9          0.59         -1.40         1.84 o
   5   0   9          0.04          0.49         0.88 o
   6   0   9         12.00         11.14         2.40 o
  -4   1   9         13.14         13.95         2.87 o
  -3   1   9         94.57         81.80         7.83 o
  -2   1   9          2.00          0.08         0.82 o
  -1   1   9          3.89          4.82         1.94 o
   0   1   9        108.66        111.10        13.77 o
   1   1   9        161.92        163.51        15.33 o
   2   1   9          8.06          7.10         3.71 o
   3   1   9          7.08          5.33         1.51 o
   4   1   9         58.04         43.56         6.35 o
   5   1   9          1.42          2.65         2.17 o
   6   1   9          8.70         12.61         2.84 o
  -4   2   9          0.32          0.82         0.87 o
  -3   2   9         22.43         18.16         2.48 o
  -2   2   9        676.82        554.07        20.85 o
  -1   2   9         99.51         94.68         5.85 o
   0   2   9        473.98        430.94        15.02 o
   1   2   9          6.81          9.12         3.78 o
   2   2   9         24.13         25.11         3.56 o
   3   2   9       2216.80       2104.12        23.45 o
   4   2   9         18.62         18.13         2.27 o
   5   2   9         31.92         36.88         4.07 o
   6   2   9         49.38         46.94         3.72 o
  -3   3   9         36.77         41.52         5.09 o
  -2   3   9        201.86        179.47        11.61 o
  -1   3   9        193.84        179.35         8.20 o
   0   3   9         46.29         37.97         3.69 o
   1   3   9        438.35        438.02        10.17 o
   2   3   9        118.24        110.20         7.80 o
   3   3   9         18.55         16.77         3.48 o
   4   3   9         15.68         13.40         2.04 o
   5   3   9          2.32          1.48         1.02 o
   6   3   9         22.30         29.32         4.27 o
  -3   4   9         10.55          9.30         1.97 o
  -2   4   9          0.64          1.69         1.45 o
  -1   4   9        378.34        382.07        14.70 o
   0   4   9        141.96        137.71        10.26 o
   1   4   9        385.96        359.56        11.43 o
   2   4   9          7.00          7.28         1.65 o
   3   4   9        229.22        199.80         8.00 o
   4   4   9         27.22         28.57         3.78 o
   5   4   9          1.12          2.39         2.19 o
   6   4   9         43.18         56.80         5.67 o
  -2   5   9         28.83         30.88         4.10 o
  -1   5   9         30.63         32.95         4.75 o
   0   5   9         38.30         32.95         5.23 o
   1   5   9          0.62         -0.75         1.80 o
   2   5   9        160.06        164.54         9.92 o
   3   5   9          8.37          7.35         1.53 o
   4   5   9         53.02         53.66         3.90 o
   5   5   9          5.25          5.30         2.36 o
   6   5   9          1.51          1.70         0.96 o
  -1   6   9          0.30         -0.29         0.61 o
   0   6   9          0.21          3.47         1.99 o
   1   6   9        223.74        222.08        13.16 o
   2   6   9         21.06         19.11         2.87 o
   3   6   9          1.76          1.77         1.92 o
   4   6   9          3.33          2.43         1.15 o
   5   6   9        126.60        122.23         5.50 o
   0   7   9          0.44         -1.21         1.21 o
   1   7   9          0.05         -0.12         0.91 o
   2   7   9        192.61        195.94        11.16 o
   3   7   9          7.93          9.45         2.70 o
   4   7   9         20.70         21.35         3.33 o
   5   7   9          0.64          1.12         0.74 o
   2   8   9         21.42         27.60         3.28 o
   3   8   9          1.17          1.46         0.87 o
  -2  -6  10          0.58          1.38         0.92 o
  -1  -6  10         12.56         14.23         1.93 o
   0  -6  10          3.30          3.81         1.07 o
   1  -6  10          4.73          5.83         1.16 o
  -3  -5  10          0.18         -0.15         0.70 o
  -2  -5  10         60.20         83.94         7.16 o
  -1  -5  10         26.10         32.23         4.83 o
   0  -5  10          0.06         -0.47         1.18 o
   1  -5  10          7.22          8.51         1.84 o
   2  -5  10         49.15         45.88         3.60 o
  -3  -4  10          2.16          3.22         1.40 o
  -2  -4  10         35.98         39.04         3.95 o
  -1  -4  10         24.10         33.68         5.47 o
   0  -4  10         66.42         87.38         8.79 o
   1  -4  10         58.12         58.92         5.10 o
   2  -4  10          0.25         -1.22         1.67 o
   3  -4  10         52.80         42.02         4.89 o
  -4  -3  10          0.23          0.68         0.78 o
  -3  -3  10          0.17          0.85         1.19 o
  -2  -3  10         11.45         12.93         3.31 o
  -1  -3  10         99.94        109.68        12.63 o
   0  -3  10         99.99        117.20        10.51 o
   1  -3  10         78.30         77.88         5.98 o
   2  -3  10         59.04         53.35         4.93 o
   3  -3  10         84.57         70.12         5.30 o
   4  -3  10         30.63         35.61         3.08 o
  -4  -2  10        114.62        124.34         7.32 o
  -3  -2  10         68.37         79.20         7.31 o
  -2  -2  10          7.96         11.15         3.25 o
  -1  -2  10         43.02         44.39         6.21 o
   0  -2  10          0.53          0.72         0.88 o
   1  -2  10         17.55         15.40         2.63 o
   2  -2  10        227.73        214.56         9.76 o
   3  -2  10          3.82          4.20         1.62 o
   4  -2  10          0.37          2.11         1.62 o
   5  -2  10         12.93         10.69         1.55 o
  -4  -1  10         27.88         29.87         3.58 o
  -3  -1  10          0.31          1.16         1.62 o
  -2  -1  10          4.15          5.04         1.47 o
  -1  -1  10         26.59         28.30         3.82 o
   0  -1  10        112.18        113.83         6.66 o
   1  -1  10          0.79         -1.63         1.63 o
   2  -1  10          7.77          7.19         1.91 o
   3  -1  10         78.82         64.88         7.56 o
   4  -1  10          0.45          0.80         1.09 o
   5  -1  10         11.83         17.12         2.72 o
  -4   0  10          3.45          2.49         1.04 o
  -3   0  10        301.87        310.45        10.09 o
  -2   0  10         62.53         62.90         4.90 o
  -1   0  10        312.55        291.39        14.96 o
   0   0  10          0.23          1.98         1.91 o
   1   0  10         48.76         42.41         5.74 o
   2   0  10       2088.31       1807.95        38.03 o
   3   0  10         20.57         17.64         3.96 o
   4   0  10         31.08         28.87         5.12 o
   5   0  10         50.84         51.87         3.93 o
  -3   1  10        102.24         95.20         7.88 o
  -2   1  10        103.40         90.38         5.72 o
  -1   1  10         32.22         25.40         3.13 o
   0   1  10        406.04        396.94        12.57 o
   1   1  10        103.09         93.87         6.18 o
   2   1  10          6.98          7.12         2.71 o
   3   1  10         19.11         16.30         2.75 o
   4   1  10          1.69          0.78         1.27 o
   5   1  10         51.75         62.23         7.00 o
   6   1  10         33.64         33.80         4.03 o
  -3   2  10          0.53         -0.59         1.33 o
  -2   2  10        292.36        251.52        10.29 o
  -1   2  10         90.67         83.97         4.68 o
   0   2  10        404.29        334.32         9.14 o
   1   2  10         21.81         20.14         2.83 o
   2   2  10        208.26        173.04         8.40 o
   3   2  10         34.00         32.02         3.69 o
   4   2  10          0.63          1.73         0.91 o
   5   2  10         89.35         95.93         5.98 o
   6   2  10          1.14          1.73         1.10 o
  -3   3  10         12.44         10.35         1.46 o
  -2   3  10         27.88         23.99         4.23 o
  -1   3  10         15.70         17.46         3.51 o
   0   3  10          1.13          2.22         0.94 o
   1   3  10        292.14        257.27         8.11 o
   2   3  10          4.14          3.32         1.74 o
   3   3  10        110.66        113.95         7.17 o
   4   3  10         16.25         12.30         1.86 o
   5   3  10          4.78          5.07         1.23 o
   6   3  10         87.27         93.45         6.31 o
  -2   4  10          0.06         -1.07         1.07 o
  -1   4  10          6.26          4.49         1.73 o
   0   4  10        225.67        208.04        12.86 o
   1   4  10         43.49         27.87         2.54 o
   2   4  10          7.89          6.51         1.83 o
   3   4  10          4.66          4.37         1.49 o
   4   4  10        194.89        179.28         8.88 o
   5   4  10         49.03         47.42         4.09 o
   6   4  10          0.01          0.88         1.07 o
  -2   5  10        111.06        113.96         4.79 o
  -1   5  10          0.32          0.05         0.88 o
   0   5  10          0.49          2.75         1.94 o
   1   5  10        330.60        326.39        11.09 o
   2   5  10         28.27         23.90         3.19 o
   3   5  10         71.51         70.38         4.32 o
   4   5  10          4.77          6.72         1.37 o
   5   5  10          0.47         -0.83         1.43 o
  -1   6  10         44.00         39.96         4.23 o
   0   6  10          4.29          7.28         4.31 o
   1   6  10         64.76         78.62         7.35 o
   2   6  10          5.72          4.42         1.93 o
   3   6  10         11.32         12.95         4.47 o
   4   6  10          1.27          0.31         0.76 o
   5   6  10         57.36         62.55         5.46 o
   1   7  10         11.21         11.36         2.38 o
   2   7  10         48.99         52.33         5.25 o
   3   7  10          1.84          0.63         0.86 o
   4   7  10         45.47         47.65         4.34 o
  -2  -5  11         21.40         30.00         3.58 o
  -1  -5  11         33.71         38.81         3.06 o
   0  -5  11         18.89         24.22         2.64 o
   1  -5  11         29.00         29.54         2.70 o
   2  -5  11         27.95         27.20         3.22 o
  -3  -4  11          0.75          1.09         0.97 o
  -2  -4  11         17.71         19.71         3.52 o
  -1  -4  11          1.40          2.48         1.58 o
   0  -4  11          8.83          7.63         1.80 o
   1  -4  11        109.76        120.45         7.02 o
   2  -4  11          7.61          7.48         2.37 o
   3  -4  11          1.10          1.76         1.17 o
  -3  -3  11          1.29          1.76         0.60 o
  -2  -3  11          1.32          2.19         1.04 o
  -1  -3  11         45.42         50.22         6.61 o
   0  -3  11          6.22          6.26         2.65 o
   1  -3  11          3.76          2.97         0.93 o
   2  -3  11         54.46         50.02         6.28 o
   3  -3  11          2.93          1.01         1.23 o
   4  -3  11         10.24         15.55         1.80 o
  -3  -2  11         24.56         27.16         3.77 o
  -2  -2  11        128.40        141.80         9.99 o
  -1  -2  11          1.14          1.54         1.17 o
   0  -2  11         36.23         33.43         3.80 o
   1  -2  11       1096.56       1172.26        45.79 o
   2  -2  11         11.77         12.71         2.37 o
   3  -2  11         18.21          9.58         2.83 o
   4  -2  11         29.14         29.22         4.36 o
  -3  -1  11         35.72         32.67         4.24 o
  -2  -1  11         11.78         11.24         2.85 o
  -1  -1  11        184.70        190.31        12.10 o
   0  -1  11         49.32         52.09         6.58 o
   1  -1  11          0.15          0.26         0.79 o
   2  -1  11          8.30          5.89         1.63 o
   3  -1  11          0.97          1.64         1.81 o
   4  -1  11         58.78         66.84         7.16 o
   5  -1  11         44.04         41.11         4.59 o
  -3   0  11        136.13        139.74         8.01 o
  -2   0  11         25.72         26.99         3.05 o
  -1   0  11        216.81        209.36         8.76 o
   0   0  11         25.43         25.98         3.43 o
   1   0  11        106.53         82.41         8.55 o
   2   0  11         21.69         18.86         3.80 o
   3   0  11          0.45          0.55         1.08 o
   4   0  11         93.66         86.86         8.48 o
   5   0  11          4.10         11.21         1.73 o
  -3   1  11         13.95         13.58         2.65 o
  -2   1  11          1.69          1.24         0.52 o
  -1   1  11          0.55          0.10         0.69 o
   0   1  11        308.08        271.82        10.54 o
   1   1  11          0.96          4.18         3.00 o
   2   1  11        131.73        128.77        10.53 o
   3   1  11         31.07         31.34         4.55 o
   4   1  11          7.85          9.48         2.91 o
   5   1  11        132.29        140.62         9.73 o
  -3   2  11          0.87          1.97         1.02 o
  -2   2  11         15.12         13.91         2.00 o
  -1   2  11        117.78        111.21         5.28 o
   0   2  11         49.91         29.65         3.51 o
   1   2  11         16.96         13.30         2.44 o
   3   2  11        197.56        204.74        13.01 o
   4   2  11         60.64         56.88         4.66 o
   5   2  11          0.56          1.18         1.04 o
  -2   3  11          0.23         -0.62         1.28 o
  -1   3  11          1.21          1.42         1.30 o
   0   3  11        314.12        267.30         8.24 o
   1   3  11         55.72         47.76         3.53 o
   2   3  11        125.46        107.92        18.32 o
   3   3  11         13.29         26.43        10.17 o
   4   3  11          6.86          3.96         1.34 o
   5   3  11        118.00        144.67         5.26 o
  -2   4  11         56.55         46.65         3.14 o
  -1   4  11          4.43          2.44         1.32 o
   0   4  11        107.90        112.25         9.23 o
   1   4  11         14.35          8.75         1.41 o
   2   4  11          9.72          6.75         1.88 o
   3   4  11         25.31         18.11         7.19 o
   4   4  11        135.01        145.02         7.59 o
   5   4  11         37.50         41.23         4.87 o
  -1   5  11        205.76        225.71        10.88 o
   0   5  11         32.73         35.84         6.39 o
   1   5  11         93.93         98.35         5.78 o
   2   5  11          1.88          0.95         2.17 o
   3   5  11        109.81        115.60         6.26 o
   4   5  11         17.75         27.94         3.34 o
   5   5  11         16.99         16.41         2.80 o
   0   6  11          2.66          0.83         0.84 o
   1   6  11         76.44         83.04         6.81 o
   2   6  11         69.55         66.68         6.25 o
   3   6  11          0.37          0.44         1.15 o
   4   6  11         20.93         20.94         2.88 o
   1   7  11          8.98         15.77         2.50 o
   2   7  11          5.33          4.46         1.37 o
   3   7  11         15.61         17.28         2.59 o
  -1  -5  12          6.55          7.87         1.82 o
   0  -5  12          1.34          2.02         0.86 o
   1  -5  12         22.97         25.78         2.18 o
  -2  -4  12          1.33          1.90         1.17 o
  -1  -4  12         16.80         21.05         3.51 o
   0  -4  12        373.00        481.60        17.24 o
   1  -4  12          2.34          3.34         0.95 o
   2  -4  12          5.17          8.30         2.20 o
  -2  -3  12         49.46         58.08         5.53 o
  -1  -3  12         13.37         16.04         2.21 o
   0  -3  12          3.31          0.98         1.21 o
   1  -3  12          1.54          0.57         0.67 o
   2  -3  12          0.72          0.90         1.10 o
   3  -3  12         32.02         40.55         4.64 o
  -3  -2  12          2.21          3.04         0.85 o
  -2  -2  12         63.69         74.82         4.60 o
  -1  -2  12         18.22         18.49         3.83 o
   0  -2  12         35.81         34.25         3.58 o
   1  -2  12          6.28          5.81         2.40 o
   2  -2  12          2.77          1.66         1.16 o
   3  -2  12         45.98         49.92         6.02 o
   4  -2  12          6.19         11.51         2.54 o
  -3  -1  12          0.13         -0.71         0.71 o
  -2  -1  12          0.10         -1.09         1.33 o
  -1  -1  12        194.35        219.21         8.56 o
   0  -1  12          0.20          0.61         1.25 o
   1  -1  12         79.77         88.38        10.37 o
   3  -1  12          5.73          4.15         2.23 o
   4  -1  12        110.44        118.45         8.69 o
  -3   0  12         11.89          9.80         1.83 o
  -2   0  12         29.56         24.76         4.04 o
  -1   0  12         34.25         34.74         5.13 o
   0   0  12         20.82         18.01         3.84 o
   1   0  12          2.40          2.98         1.48 o
   2   0  12        133.59        116.55         7.43 o
   3   0  12         38.29         33.18         5.08 o
   4   0  12          1.98          1.13         1.82 o
   5   0  12          8.91         15.36         2.74 o
  -2   1  12          1.23          2.42         0.86 o
  -1   1  12        161.79        151.52         5.84 o
   0   1  12         59.24         55.75         5.04 o
   1   1  12         99.84         88.90         8.67 o
   2   1  12         16.85          8.96         2.49 o
   3   1  12         16.34         21.26         2.99 o
   4   1  12        134.73        149.09         7.74 o
   5   1  12         37.02         43.22         4.73 o
  -2   2  12          1.74          3.46         1.05 o
  -1   2  12         96.21         98.48         5.75 o
   0   2  12         16.09         13.94         2.33 o
   1   2  12          2.67          2.36         2.50 o
   2   2  12         60.51         39.48         5.38 o
   3   2  12        170.95        219.34        13.12 o
   4   2  12         56.55         55.00         6.49 o
   5   2  12         14.73         17.30         3.01 o
  -2   3  12        156.34        167.58         5.69 o
  -1   3  12         40.88         32.29         4.44 o
   0   3  12        108.38        105.22         8.36 o
   1   3  12          4.36          0.18         1.27 o
   2   3  12        132.56        109.81         9.12 o
   4   3  12         24.38         21.89         3.98 o
   5   3  12         24.75         31.75         3.74 o
  -1   4  12          1.83         -1.21         1.47 o
   0   4  12        137.31        129.47         9.28 o
   1   4  12         75.75         67.22         3.80 o
   2   4  12          1.45         13.16         2.72 o
   3   4  12         36.01         67.91        37.44 o
   4   4  12        147.07        175.24         7.37 o
   5   4  12         74.49         89.88         5.77 o
  -1   5  12         88.91         98.54         5.79 o
   0   5  12         23.28         24.85         3.57 o
   1   5  12          0.16          0.26         0.84 o
   2   5  12         22.56         26.51         2.89 o
   3   5  12         32.03         41.67         3.44 o
   4   5  12          0.22          5.19         2.58 o
   1   6  12         23.43         28.56         3.68 o
   2   6  12          0.95          2.13         1.20 o
   3   6  12          0.28         -0.34         0.63 o
  -1  -4  13          7.52         10.58         1.98 o
   0  -4  13          0.43          1.66         1.27 o
  -1  -3  13          0.25          0.19         0.54 o
   0  -3  13         28.24         33.20         4.37 o
   1  -3  13         21.16         20.45         3.50 o
   2  -3  13          1.29          1.23         0.95 o
   3  -3  13         53.09         59.85         4.66 o
  -2  -2  13         15.21         13.67         1.92 o
  -1  -2  13         12.69         13.54         1.96 o
   0  -2  13          0.41          0.70         1.47 o
   1  -2  13         66.92         66.21         6.57 o
   2  -2  13         13.22          9.07         2.36 o
   3  -2  13          1.65          1.48         0.97 o
  -2  -1  13         43.82         40.93         4.43 o
  -1  -1  13         33.77         33.72         4.56 o
   0  -1  13         35.38         32.88         4.84 o
   1  -1  13         12.68         17.03         3.46 o
   2  -1  13         13.54         12.39         2.99 o
   3  -1  13         85.45        100.48         7.90 o
   4  -1  13         28.89         35.13         4.06 o
  -2   0  13         48.53         47.36         4.64 o
  -1   0  13          8.85          9.63         2.55 o
   0   0  13          0.05          2.41         1.59 o
   1   0  13         50.49         49.18         6.11 o
   2   0  13        115.38        127.72        11.87 o
   3   0  13         53.91         54.71         6.02 o
   4   0  13         27.01         36.21         4.43 o
  -2   1  13         26.07         24.87         3.08 o
  -1   1  13         70.00         63.35         6.24 o
   0   1  13         10.08          9.07         2.92 o
   1   1  13         81.69         80.86         7.82 o
   2   1  13         21.27         16.73         2.30 o
   3   1  13         23.31         26.80         5.09 o
   4   1  13         31.20         34.05         5.10 o
  -1   2  13        122.63        122.57         5.69 o
   0   2  13         46.47         46.23         4.34 o
   2   2  13         32.64         25.43         3.66 o
   3   2  13        161.34        224.53        12.54 o
   4   2  13        106.99        110.82         8.06 o
  -1   3  13         33.35         37.90         4.29 o
   0   3  13          5.24          5.81         9.40 o
   1   3  13         16.03         16.97        11.56 o
   2   3  13         38.31         51.99         6.19 o
   4   3  13         23.94         27.48         4.30 o
  -1   4  13        236.45        248.31         9.07 o
   0   4  13         24.13         20.78         3.35 o
   1   4  13          1.26          7.26         3.07 o
   2   4  13          0.22          9.84        14.32 o
   3   4  13         22.23         22.79         3.94 o
   4   4  13        104.24        120.89         8.11 o
   0   5  13         20.01         23.56         2.88 o
   1   5  13         36.94         54.46         4.75 o
   2   5  13        220.20        236.29        13.22 o
   3   5  13         34.23         50.30         5.42 o
   1  -3  14          5.46          4.85         1.34 o
  -1  -2  14          0.32         -0.43         0.69 o
   0  -2  14         19.63         20.71         2.01 o
   1  -2  14         41.81         50.70         4.71 o
   2  -2  14         31.77         35.42         3.96 o
  -1  -1  14         13.07         13.55         2.56 o
   0  -1  14         25.01         22.09         3.43 o
   1  -1  14         12.24          7.50         1.27 o
   2  -1  14         13.17          9.86         2.19 o
   3  -1  14         23.90         30.09         3.62 o
  -1   0  14         16.82         14.56         2.58 o
   0   0  14          1.18         -1.50         1.50 o
   1   0  14         16.67          8.91         1.62 o
   2   0  14        110.29        116.44         7.91 o
   3   0  14         82.93        101.42         6.83 o
  -1   1  14         11.28         14.18         2.47 o
   0   1  14          5.57         10.40         2.54 o
   1   1  14         29.74         23.04         3.45 o
   2   1  14          2.39         -1.76         2.26 o
   3   1  14         34.57         60.87         5.85 o
   2   2  14         26.92         32.93         4.63 o
   3   2  14        129.34        170.19         9.66 o
   4   2  14         19.06         25.79         3.36 o
   0   3  14         45.42         48.66         4.32 o
   1   3  14        242.83        250.74         8.00 o
   2   3  14         45.84         48.12        19.94 o
   3   3  14         38.10         42.87         4.86 o
   4   3  14         26.99         40.56         4.26 o
   1   4  14          6.44         20.73         3.12 o
   2   4  14          4.09         18.99        13.26 o
   3   4  14         88.05        105.85         7.17 o
   1   0  15         15.92         13.32         2.06 o
   2   0  15         89.40         99.30         5.88 o
   0   1  15        153.05        155.39         7.64 o
   1   1  15         30.78         27.81         3.47 o
   2   1  15         36.65         58.27         5.22 o
   3   1  15         17.65         18.06         2.49 o
   1   2  15          5.66          6.14         1.51 o
   2   2  15         80.06        112.89         7.11 o
   3   2  15         14.01          8.27         1.71 o
   2   3  15         13.16         22.27        11.31 o
   3   3  15         34.63         42.69         4.01 o
                                                
